# Supplementary material for: Right Ventricular Myocardial Strain and Proteomic Analysis of Fetuses With Left Ventricular Hypoplasia: A Cross‐Sectional Study
Source: Health Sci Rep. 2025 Nov 19;8(11):e71455. doi: 10.1002/hsr2.71455 (PMC12630553; doi:10.1002/hsr2.71455)
Supplement: Supplementary file 1 — Table S1SuppInfo provides detailed functional annotations for 128 of these proteins. The analysis categorizes proteins according to their involvement in biological processes, molecular functions, and cellular components. Each entry includes the protein name, its unique identifier, the specific GO category (e.g., GO Process, GO Function, GO Component), the corresponding GO term ID, and a detailed term description. These data provide in‐depth insights into the molecular pathways and biological functions that may be altered in the right ventricle of LVH fetuses. [file HSR2-8-e71455-s001.xlsx]

## Sheet: Sheet1
protein	identifier	categories	term ID	term description
ABR	9606.ENSP00000303909	GO Process	GO:0006468	Protein phosphorylation
ABR	9606.ENSP00000303909	GO Process	GO:0006793	Phosphorus metabolic process
ABR	9606.ENSP00000303909	GO Process	GO:0006796	Phosphate-containing compound metabolic process
ABR	9606.ENSP00000303909	GO Process	GO:0006807	Nitrogen compound metabolic process
ABR	9606.ENSP00000303909	GO Process	GO:0007154	Cell communication
ABR	9606.ENSP00000303909	GO Process	GO:0007165	Signal transduction
ABR	9606.ENSP00000303909	GO Process	GO:0007264	Small GTPase mediated signal transduction
ABR	9606.ENSP00000303909	GO Process	GO:0008152	Metabolic process
ABR	9606.ENSP00000303909	GO Process	GO:0009966	Regulation of signal transduction
ABR	9606.ENSP00000303909	GO Process	GO:0009987	Cellular process
ABR	9606.ENSP00000303909	GO Process	GO:0010646	Regulation of cell communication
ABR	9606.ENSP00000303909	GO Process	GO:0016310	Phosphorylation
ABR	9606.ENSP00000303909	GO Process	GO:0019538	Protein metabolic process
ABR	9606.ENSP00000303909	GO Process	GO:0023051	Regulation of signaling
ABR	9606.ENSP00000303909	GO Process	GO:0023052	Signaling
ABR	9606.ENSP00000303909	GO Process	GO:0035556	Intracellular signal transduction
ABR	9606.ENSP00000303909	GO Process	GO:0036211	Protein modification process
ABR	9606.ENSP00000303909	GO Process	GO:0043085	Positive regulation of catalytic activity
ABR	9606.ENSP00000303909	GO Process	GO:0043087	Regulation of GTPase activity
ABR	9606.ENSP00000303909	GO Process	GO:0043170	Macromolecule metabolic process
ABR	9606.ENSP00000303909	GO Process	GO:0043412	Macromolecule modification
ABR	9606.ENSP00000303909	GO Process	GO:0043547	Positive regulation of GTPase activity
ABR	9606.ENSP00000303909	GO Process	GO:0044093	Positive regulation of molecular function
ABR	9606.ENSP00000303909	GO Process	GO:0044237	Cellular metabolic process
ABR	9606.ENSP00000303909	GO Process	GO:0044238	Primary metabolic process
ABR	9606.ENSP00000303909	GO Process	GO:0048583	Regulation of response to stimulus
ABR	9606.ENSP00000303909	GO Process	GO:0050789	Regulation of biological process
ABR	9606.ENSP00000303909	GO Process	GO:0050790	Regulation of catalytic activity
ABR	9606.ENSP00000303909	GO Process	GO:0050794	Regulation of cellular process
ABR	9606.ENSP00000303909	GO Process	GO:0050804	Modulation of chemical synaptic transmission
ABR	9606.ENSP00000303909	GO Process	GO:0050896	Response to stimulus
ABR	9606.ENSP00000303909	GO Process	GO:0051056	Regulation of small GTPase mediated signal transduction
ABR	9606.ENSP00000303909	GO Process	GO:0051336	Regulation of hydrolase activity
ABR	9606.ENSP00000303909	GO Process	GO:0051345	Positive regulation of hydrolase activity
ABR	9606.ENSP00000303909	GO Process	GO:0051716	Cellular response to stimulus
ABR	9606.ENSP00000303909	GO Process	GO:0065007	Biological regulation
ABR	9606.ENSP00000303909	GO Process	GO:0065009	Regulation of molecular function
ABR	9606.ENSP00000303909	GO Process	GO:0071704	Organic substance metabolic process
ABR	9606.ENSP00000303909	GO Process	GO:0090630	Activation of GTPase activity
ABR	9606.ENSP00000303909	GO Process	GO:0099177	Regulation of trans-synaptic signaling
ABR	9606.ENSP00000303909	GO Process	GO:1901564	Organonitrogen compound metabolic process
ABR	9606.ENSP00000303909	GO Process	GO:1902531	Regulation of intracellular signal transduction
ABR	9606.ENSP00000303909	GO Function	GO:0003824	Catalytic activity
ABR	9606.ENSP00000303909	GO Function	GO:0004672	Protein kinase activity
ABR	9606.ENSP00000303909	GO Function	GO:0004674	Protein serine/threonine kinase activity
ABR	9606.ENSP00000303909	GO Function	GO:0005085	Guanyl-nucleotide exchange factor activity
ABR	9606.ENSP00000303909	GO Function	GO:0005096	GTPase activator activity
ABR	9606.ENSP00000303909	GO Function	GO:0008047	Enzyme activator activity
ABR	9606.ENSP00000303909	GO Function	GO:0016301	Kinase activity
ABR	9606.ENSP00000303909	GO Function	GO:0016740	Transferase activity
ABR	9606.ENSP00000303909	GO Function	GO:0016772	Transferase activity, transferring phosphorus-containing groups
ABR	9606.ENSP00000303909	GO Function	GO:0016773	Phosphotransferase activity, alcohol group as acceptor
ABR	9606.ENSP00000303909	GO Function	GO:0030234	Enzyme regulator activity
ABR	9606.ENSP00000303909	GO Function	GO:0030695	GTPase regulator activity
ABR	9606.ENSP00000303909	GO Function	GO:0060589	Nucleoside-triphosphatase regulator activity
ABR	9606.ENSP00000303909	GO Function	GO:0098772	Molecular function regulator activity
ABR	9606.ENSP00000303909	GO Function	GO:0140096	Catalytic activity, acting on a protein
ABR	9606.ENSP00000303909	GO Component	GO:0005622	Intracellular anatomical structure
ABR	9606.ENSP00000303909	GO Component	GO:0005737	Cytoplasm
ABR	9606.ENSP00000303909	GO Component	GO:0005829	Cytosol
ABR	9606.ENSP00000303909	GO Component	GO:0016020	Membrane
ABR	9606.ENSP00000303909	GO Component	GO:0030054	Cell junction
ABR	9606.ENSP00000303909	GO Component	GO:0030424	Axon
ABR	9606.ENSP00000303909	GO Component	GO:0030425	Dendrite
ABR	9606.ENSP00000303909	GO Component	GO:0036477	Somatodendritic compartment
ABR	9606.ENSP00000303909	GO Component	GO:0042995	Cell projection
ABR	9606.ENSP00000303909	GO Component	GO:0043005	Neuron projection
ABR	9606.ENSP00000303909	GO Component	GO:0043197	Dendritic spine
ABR	9606.ENSP00000303909	GO Component	GO:0044309	Neuron spine
ABR	9606.ENSP00000303909	GO Component	GO:0045202	Synapse
ABR	9606.ENSP00000303909	GO Component	GO:0070161	Anchoring junction
ABR	9606.ENSP00000303909	GO Component	GO:0097447	Dendritic tree
ABR	9606.ENSP00000303909	GO Component	GO:0098685	Schaffer collateral - CA1 synapse
ABR	9606.ENSP00000303909	GO Component	GO:0098794	Postsynapse
ABR	9606.ENSP00000303909	GO Component	GO:0098978	Glutamatergic synapse
ABR	9606.ENSP00000303909	GO Component	GO:0110165	Cellular anatomical entity
ABR	9606.ENSP00000303909	GO Component	GO:0120025	Plasma membrane bounded cell projection
ABR	9606.ENSP00000303909	STRING clusters	CL:31128	Mostly uncharacterized, incl. Homeodomain, and FAM83, N-terminal
ABR	9606.ENSP00000303909	STRING clusters	CL:31129	Mostly uncharacterized, incl. Homeodomain, and FAM83, N-terminal
ABR	9606.ENSP00000303909	STRING clusters	CL:31130	Mostly uncharacterized, incl. FAM83, N-terminal, and ZHX, C2H2 finger domain
ABR	9606.ENSP00000303909	STRING clusters	CL:31277	Mixed, incl. Abr/Bcr, and Autism susceptibility gene 2 protein
ABR	9606.ENSP00000303909	Reactome	HSA-162582	Signal Transduction
ABR	9606.ENSP00000303909	Reactome	HSA-193648	NRAGE signals death through JNK
ABR	9606.ENSP00000303909	Reactome	HSA-193704	p75 NTR receptor-mediated signalling
ABR	9606.ENSP00000303909	Reactome	HSA-194315	Signaling by Rho GTPases
ABR	9606.ENSP00000303909	Reactome	HSA-204998	Cell death signalling via NRAGE, NRIF and NADE
ABR	9606.ENSP00000303909	Reactome	HSA-372790	Signaling by GPCR
ABR	9606.ENSP00000303909	Reactome	HSA-388396	GPCR downstream signalling
ABR	9606.ENSP00000303909	Reactome	HSA-416482	G alpha (12/13) signalling events
ABR	9606.ENSP00000303909	Reactome	HSA-73887	Death Receptor Signaling
ABR	9606.ENSP00000303909	Reactome	HSA-8980692	RHOA GTPase cycle
ABR	9606.ENSP00000303909	Reactome	HSA-9012999	RHO GTPase cycle
ABR	9606.ENSP00000303909	Reactome	HSA-9013026	RHOB GTPase cycle
ABR	9606.ENSP00000303909	Reactome	HSA-9013106	RHOC GTPase cycle
ABR	9606.ENSP00000303909	Reactome	HSA-9013148	CDC42 GTPase cycle
ABR	9606.ENSP00000303909	Reactome	HSA-9013149	RAC1 GTPase cycle
ABR	9606.ENSP00000303909	Reactome	HSA-9013404	RAC2 GTPase cycle
ABR	9606.ENSP00000303909	Reactome	HSA-9013423	RAC3 GTPase cycle
ABR	9606.ENSP00000303909	Reactome	HSA-9716542	Signaling by Rho GTPases, Miro GTPases and RHOBTB3
ABR	9606.ENSP00000303909	TISSUES	BTO:0000000	Tissues, cell types and enzyme sources
ABR	9606.ENSP00000303909	TISSUES	BTO:0000042	Animal
ABR	9606.ENSP00000303909	TISSUES	BTO:0000081	Reproductive system
ABR	9606.ENSP00000303909	TISSUES	BTO:0000083	Female reproductive system
ABR	9606.ENSP00000303909	TISSUES	BTO:0000142	Brain
ABR	9606.ENSP00000303909	TISSUES	BTO:0000146	Brain stem
ABR	9606.ENSP00000303909	TISSUES	BTO:0000227	Central nervous system
ABR	9606.ENSP00000303909	TISSUES	BTO:0000231	Cerebral hemisphere
ABR	9606.ENSP00000303909	TISSUES	BTO:0000232	Cerebellum
ABR	9606.ENSP00000303909	TISSUES	BTO:0000233	Cerebral cortex
ABR	9606.ENSP00000303909	TISSUES	BTO:0000239	Telencephalon
ABR	9606.ENSP00000303909	TISSUES	BTO:0000282	Head
ABR	9606.ENSP00000303909	TISSUES	BTO:0000421	Connective tissue
ABR	9606.ENSP00000303909	TISSUES	BTO:0000445	Cerebral lobe
ABR	9606.ENSP00000303909	TISSUES	BTO:0000452	Fibroblast
ABR	9606.ENSP00000303909	TISSUES	BTO:0000478	Forebrain
ABR	9606.ENSP00000303909	TISSUES	BTO:0000601	Hippocampus
ABR	9606.ENSP00000303909	TISSUES	BTO:0000672	Hindbrain
ABR	9606.ENSP00000303909	TISSUES	BTO:0000673	Metencephalon
ABR	9606.ENSP00000303909	TISSUES	BTO:0000928	Limbic system
ABR	9606.ENSP00000303909	TISSUES	BTO:0001355	Temporal lobe
ABR	9606.ENSP00000303909	TISSUES	BTO:0001484	Nervous system
ABR	9606.ENSP00000303909	TISSUES	BTO:0001489	Whole body
ABR	9606.ENSP00000303909	TISSUES	BTO:0003091	Urogenital system
ABR	9606.ENSP00000303909	COMPARTMENTS	GOCC:0005622	Intracellular
ABR	9606.ENSP00000303909	COMPARTMENTS	GOCC:0005737	Cytoplasm
ABR	9606.ENSP00000303909	COMPARTMENTS	GOCC:0005829	Cytosol
ABR	9606.ENSP00000303909	COMPARTMENTS	GOCC:0030054	Cell junction
ABR	9606.ENSP00000303909	COMPARTMENTS	GOCC:0045202	Synapse
ABR	9606.ENSP00000303909	COMPARTMENTS	GOCC:0098685	Schaffer collateral - CA1 synapse
ABR	9606.ENSP00000303909	COMPARTMENTS	GOCC:0098978	Glutamatergic synapse
ABR	9606.ENSP00000303909	COMPARTMENTS	GOCC:0110165	Cellular anatomical entity
ABR	9606.ENSP00000303909	Monarch	EFO:0003923	Bone density
ABR	9606.ENSP00000303909	Monarch	EFO:0004302	Anthropometric measurement
ABR	9606.ENSP00000303909	Monarch	EFO:0004308	Leukocyte count
ABR	9606.ENSP00000303909	Monarch	EFO:0004324	Body weights and measures
ABR	9606.ENSP00000303909	Monarch	EFO:0004339	Body height
ABR	9606.ENSP00000303909	Monarch	EFO:0004343	Waist-hip ratio
ABR	9606.ENSP00000303909	Monarch	EFO:0004503	Hematological measurement
ABR	9606.ENSP00000303909	Monarch	EFO:0004512	Bone measurement
ABR	9606.ENSP00000303909	Monarch	EFO:0004516	Bone fracture related measurement
ABR	9606.ENSP00000303909	Monarch	EFO:0004529	Lipid measurement
ABR	9606.ENSP00000303909	Monarch	EFO:0004574	Total cholesterol measurement
ABR	9606.ENSP00000303909	Monarch	EFO:0004586	Complete blood cell count
ABR	9606.ENSP00000303909	Monarch	EFO:0004732	Lipoprotein measurement
ABR	9606.ENSP00000303909	Monarch	EFO:0004747	Protein measurement
ABR	9606.ENSP00000303909	Monarch	EFO:0004872	Inflammatory biomarker measurement
ABR	9606.ENSP00000303909	Monarch	EFO:0005090	Basophil count
ABR	9606.ENSP00000303909	Monarch	EFO:0005105	Lipid or lipoprotein measurement
ABR	9606.ENSP00000303909	Monarch	EFO:0007710	Cognitive decline measurement
ABR	9606.ENSP00000303909	Monarch	EFO:0007788	BMI-adjusted waist-hip ratio
ABR	9606.ENSP00000303909	Monarch	EFO:0007861	Body ratio measurement
ABR	9606.ENSP00000303909	Monarch	EFO:0007911	Personality trait measurement
ABR	9606.ENSP00000303909	Monarch	EFO:0007987	Granulocyte count
ABR	9606.ENSP00000303909	Monarch	EFO:0007988	Myeloid white cell count
ABR	9606.ENSP00000303909	Monarch	EFO:0007998	Cognitive impairment measurement
ABR	9606.ENSP00000303909	Monarch	EFO:0009183	Empathy measurement
ABR	9606.ENSP00000303909	Monarch	EFO:0009270	Heel bone mineral density
ABR	9606.ENSP00000303909	Monarch	EFO:0010972	Blood phosphate measurement
ABR	9606.ENSP00000303909	UniProt Keywords	KW-0025	Alternative splicing
ABR	9606.ENSP00000303909	UniProt Keywords	KW-0343	GTPase activation
ABR	9606.ENSP00000303909	UniProt Keywords	KW-0344	Guanine-nucleotide releasing factor
ABR	9606.ENSP00000303909	UniProt Keywords	KW-0597	Phosphoprotein
ABR	9606.ENSP00000303909	UniProt Keywords	KW-0770	Synapse
ABR	9606.ENSP00000303909	UniProt Keywords	KW-0965	Cell junction
ABR	9606.ENSP00000303909	UniProt Keywords	KW-0966	Cell projection
ABR	9606.ENSP00000303909	InterPro	IPR000008	C2 domain
ABR	9606.ENSP00000303909	InterPro	IPR000198	Rho GTPase-activating protein domain
ABR	9606.ENSP00000303909	InterPro	IPR000219	Dbl homology (DH) domain
ABR	9606.ENSP00000303909	InterPro	IPR001331	Guanine-nucleotide dissociation stimulator, CDC24, conserved site
ABR	9606.ENSP00000303909	InterPro	IPR001849	Pleckstrin homology domain
ABR	9606.ENSP00000303909	InterPro	IPR008936	Rho GTPase activation protein
ABR	9606.ENSP00000303909	InterPro	IPR011993	PH-like domain superfamily
ABR	9606.ENSP00000303909	InterPro	IPR035892	C2 domain superfamily
ABR	9606.ENSP00000303909	InterPro	IPR035899	Dbl homology (DH) domain superfamily
ABR	9606.ENSP00000303909	InterPro	IPR037769	Abr/Bcr
ABR	9606.ENSP00000303909	InterPro	IPR037865	Active breakpoint cluster region-related protein, PH domain
ABR	9606.ENSP00000303909	SMART	SM00233	Pleckstrin homology domain.
ABR	9606.ENSP00000303909	SMART	SM00239	Protein kinase C conserved region 2 (CalB)
ABR	9606.ENSP00000303909	SMART	SM00324	GTPase-activator protein for Rho-like GTPases
ABR	9606.ENSP00000303909	SMART	SM00325	Guanine nucleotide exchange factor for Rho/Rac/Cdc42-like GTPases
ABRAXAS2	9606.ENSP00000298492	GO Process	GO:0000226	Microtubule cytoskeleton organization
ABRAXAS2	9606.ENSP00000298492	GO Process	GO:0000278	Mitotic cell cycle
ABRAXAS2	9606.ENSP00000298492	GO Process	GO:0000280	Nuclear division
ABRAXAS2	9606.ENSP00000298492	GO Process	GO:0002931	Response to ischemia
ABRAXAS2	9606.ENSP00000298492	GO Process	GO:0006508	Proteolysis
ABRAXAS2	9606.ENSP00000298492	GO Process	GO:0006807	Nitrogen compound metabolic process
ABRAXAS2	9606.ENSP00000298492	GO Process	GO:0006950	Response to stress
ABRAXAS2	9606.ENSP00000298492	GO Process	GO:0006996	Organelle organization
ABRAXAS2	9606.ENSP00000298492	GO Process	GO:0007010	Cytoskeleton organization
ABRAXAS2	9606.ENSP00000298492	GO Process	GO:0007017	Microtubule-based process
ABRAXAS2	9606.ENSP00000298492	GO Process	GO:0007049	Cell cycle
ABRAXAS2	9606.ENSP00000298492	GO Process	GO:0007051	Spindle organization
ABRAXAS2	9606.ENSP00000298492	GO Process	GO:0007052	Mitotic spindle organization
ABRAXAS2	9606.ENSP00000298492	GO Process	GO:0007059	Chromosome segregation
ABRAXAS2	9606.ENSP00000298492	GO Process	GO:0008152	Metabolic process
ABRAXAS2	9606.ENSP00000298492	GO Process	GO:0008608	Attachment of spindle microtubules to kinetochore
ABRAXAS2	9606.ENSP00000298492	GO Process	GO:0009987	Cellular process
ABRAXAS2	9606.ENSP00000298492	GO Process	GO:0016043	Cellular component organization
ABRAXAS2	9606.ENSP00000298492	GO Process	GO:0016579	Protein deubiquitination
ABRAXAS2	9606.ENSP00000298492	GO Process	GO:0019538	Protein metabolic process
ABRAXAS2	9606.ENSP00000298492	GO Process	GO:0022402	Cell cycle process
ABRAXAS2	9606.ENSP00000298492	GO Process	GO:0022607	Cellular component assembly
ABRAXAS2	9606.ENSP00000298492	GO Process	GO:0036211	Protein modification process
ABRAXAS2	9606.ENSP00000298492	GO Process	GO:0043170	Macromolecule metabolic process
ABRAXAS2	9606.ENSP00000298492	GO Process	GO:0043412	Macromolecule modification
ABRAXAS2	9606.ENSP00000298492	GO Process	GO:0044085	Cellular component biogenesis
ABRAXAS2	9606.ENSP00000298492	GO Process	GO:0044238	Primary metabolic process
ABRAXAS2	9606.ENSP00000298492	GO Process	GO:0048285	Organelle fission
ABRAXAS2	9606.ENSP00000298492	GO Process	GO:0050896	Response to stimulus
ABRAXAS2	9606.ENSP00000298492	GO Process	GO:0051225	Spindle assembly
ABRAXAS2	9606.ENSP00000298492	GO Process	GO:0051301	Cell division
ABRAXAS2	9606.ENSP00000298492	GO Process	GO:0070536	Protein K63-linked deubiquitination
ABRAXAS2	9606.ENSP00000298492	GO Process	GO:0070646	Protein modification by small protein removal
ABRAXAS2	9606.ENSP00000298492	GO Process	GO:0070647	Protein modification by small protein conjugation or removal
ABRAXAS2	9606.ENSP00000298492	GO Process	GO:0070925	Organelle assembly
ABRAXAS2	9606.ENSP00000298492	GO Process	GO:0071704	Organic substance metabolic process
ABRAXAS2	9606.ENSP00000298492	GO Process	GO:0071840	Cellular component organization or biogenesis
ABRAXAS2	9606.ENSP00000298492	GO Process	GO:0090307	Mitotic spindle assembly
ABRAXAS2	9606.ENSP00000298492	GO Process	GO:0098813	Nuclear chromosome segregation
ABRAXAS2	9606.ENSP00000298492	GO Process	GO:0140014	Mitotic nuclear division
ABRAXAS2	9606.ENSP00000298492	GO Process	GO:0140694	Non-membrane-bounded organelle assembly
ABRAXAS2	9606.ENSP00000298492	GO Process	GO:1901564	Organonitrogen compound metabolic process
ABRAXAS2	9606.ENSP00000298492	GO Process	GO:1902850	Microtubule cytoskeleton organization involved in mitosis
ABRAXAS2	9606.ENSP00000298492	GO Process	GO:1903047	Mitotic cell cycle process
ABRAXAS2	9606.ENSP00000298492	GO Function	GO:0005488	Binding
ABRAXAS2	9606.ENSP00000298492	GO Function	GO:0005515	Protein binding
ABRAXAS2	9606.ENSP00000298492	GO Function	GO:0008017	Microtubule binding
ABRAXAS2	9606.ENSP00000298492	GO Function	GO:0008092	Cytoskeletal protein binding
ABRAXAS2	9606.ENSP00000298492	GO Function	GO:0015631	Tubulin binding
ABRAXAS2	9606.ENSP00000298492	GO Function	GO:0031593	Polyubiquitin modification-dependent protein binding
ABRAXAS2	9606.ENSP00000298492	GO Function	GO:0140030	Modification-dependent protein binding
ABRAXAS2	9606.ENSP00000298492	GO Component	GO:0000922	Spindle pole
ABRAXAS2	9606.ENSP00000298492	GO Component	GO:0005622	Intracellular anatomical structure
ABRAXAS2	9606.ENSP00000298492	GO Component	GO:0005634	Nucleus
ABRAXAS2	9606.ENSP00000298492	GO Component	GO:0005737	Cytoplasm
ABRAXAS2	9606.ENSP00000298492	GO Component	GO:0005819	Spindle
ABRAXAS2	9606.ENSP00000298492	GO Component	GO:0005829	Cytosol
ABRAXAS2	9606.ENSP00000298492	GO Component	GO:0005856	Cytoskeleton
ABRAXAS2	9606.ENSP00000298492	GO Component	GO:0005874	Microtubule
ABRAXAS2	9606.ENSP00000298492	GO Component	GO:0015630	Microtubule cytoskeleton
ABRAXAS2	9606.ENSP00000298492	GO Component	GO:0032991	Protein-containing complex
ABRAXAS2	9606.ENSP00000298492	GO Component	GO:0043226	Organelle
ABRAXAS2	9606.ENSP00000298492	GO Component	GO:0043227	Membrane-bounded organelle
ABRAXAS2	9606.ENSP00000298492	GO Component	GO:0043228	Non-membrane-bounded organelle
ABRAXAS2	9606.ENSP00000298492	GO Component	GO:0043229	Intracellular organelle
ABRAXAS2	9606.ENSP00000298492	GO Component	GO:0043231	Intracellular membrane-bounded organelle
ABRAXAS2	9606.ENSP00000298492	GO Component	GO:0043232	Intracellular non-membrane-bounded organelle
ABRAXAS2	9606.ENSP00000298492	GO Component	GO:0070552	BRISC complex
ABRAXAS2	9606.ENSP00000298492	GO Component	GO:0099080	Supramolecular complex
ABRAXAS2	9606.ENSP00000298492	GO Component	GO:0099081	Supramolecular polymer
ABRAXAS2	9606.ENSP00000298492	GO Component	GO:0099512	Supramolecular fiber
ABRAXAS2	9606.ENSP00000298492	GO Component	GO:0099513	Polymeric cytoskeletal fiber
ABRAXAS2	9606.ENSP00000298492	GO Component	GO:0110165	Cellular anatomical entity
ABRAXAS2	9606.ENSP00000298492	GO Component	GO:0140513	Nuclear protein-containing complex
ABRAXAS2	9606.ENSP00000298492	Reactome	HSA-392499	Metabolism of proteins
ABRAXAS2	9606.ENSP00000298492	Reactome	HSA-5688426	Deubiquitination
ABRAXAS2	9606.ENSP00000298492	Reactome	HSA-5689901	Metalloprotease DUBs
ABRAXAS2	9606.ENSP00000298492	Reactome	HSA-597592	Post-translational protein modification
ABRAXAS2	9606.ENSP00000298492	TISSUES	BTO:0000000	Tissues, cell types and enzyme sources
ABRAXAS2	9606.ENSP00000298492	TISSUES	BTO:0000042	Animal
ABRAXAS2	9606.ENSP00000298492	COMPARTMENTS	GOCC:0005622	Intracellular
ABRAXAS2	9606.ENSP00000298492	COMPARTMENTS	GOCC:0005634	Nucleus
ABRAXAS2	9606.ENSP00000298492	COMPARTMENTS	GOCC:0005737	Cytoplasm
ABRAXAS2	9606.ENSP00000298492	COMPARTMENTS	GOCC:0032991	Protein-containing complex
ABRAXAS2	9606.ENSP00000298492	COMPARTMENTS	GOCC:0043226	Organelle
ABRAXAS2	9606.ENSP00000298492	COMPARTMENTS	GOCC:0043227	Membrane-bounded organelle
ABRAXAS2	9606.ENSP00000298492	COMPARTMENTS	GOCC:0043229	Intracellular organelle
ABRAXAS2	9606.ENSP00000298492	COMPARTMENTS	GOCC:0043231	Intracellular membrane-bounded organelle
ABRAXAS2	9606.ENSP00000298492	COMPARTMENTS	GOCC:0070552	BRISC complex
ABRAXAS2	9606.ENSP00000298492	COMPARTMENTS	GOCC:0110165	Cellular anatomical entity
ABRAXAS2	9606.ENSP00000298492	Monarch	EFO:0004348	Hematocrit
ABRAXAS2	9606.ENSP00000298492	Monarch	EFO:0004503	Hematological measurement
ABRAXAS2	9606.ENSP00000298492	Monarch	EFO:0004509	Hemoglobin measurement
ABRAXAS2	9606.ENSP00000298492	Monarch	EFO:0004512	Bone measurement
ABRAXAS2	9606.ENSP00000298492	Monarch	EFO:0004516	Bone fracture related measurement
ABRAXAS2	9606.ENSP00000298492	Monarch	EFO:0004747	Protein measurement
ABRAXAS2	9606.ENSP00000298492	Monarch	EFO:0007621	Bone mineral content measurement
ABRAXAS2	9606.ENSP00000298492	UniProt Keywords	KW-0131	Cell cycle
ABRAXAS2	9606.ENSP00000298492	UniProt Keywords	KW-0132	Cell division
ABRAXAS2	9606.ENSP00000298492	UniProt Keywords	KW-0175	Coiled coil
ABRAXAS2	9606.ENSP00000298492	UniProt Keywords	KW-0206	Cytoskeleton
ABRAXAS2	9606.ENSP00000298492	UniProt Keywords	KW-0493	Microtubule
ABRAXAS2	9606.ENSP00000298492	UniProt Keywords	KW-0498	Mitosis
ABRAXAS2	9606.ENSP00000298492	UniProt Keywords	KW-0539	Nucleus
ABRAXAS2	9606.ENSP00000298492	UniProt Keywords	KW-0597	Phosphoprotein
ABRAXAS2	9606.ENSP00000298492	UniProt Keywords	KW-0833	Ubl conjugation pathway
ABRAXAS2	9606.ENSP00000298492	UniProt Keywords	KW-0963	Cytoplasm
ABRAXAS2	9606.ENSP00000298492	InterPro	IPR023238	FAM175 family
ABRAXAS2	9606.ENSP00000298492	InterPro	IPR023240	FAM175 family, BRISC complex, Abro1 subunit
ABRAXAS2	9606.ENSP00000298492	InterPro	IPR037518	MPN domain
ACOX3	9606.ENSP00000348775	GO Process	GO:0006082	Organic acid metabolic process
ACOX3	9606.ENSP00000348775	GO Process	GO:0006629	Lipid metabolic process
ACOX3	9606.ENSP00000348775	GO Process	GO:0006631	Fatty acid metabolic process
ACOX3	9606.ENSP00000348775	GO Process	GO:0006635	Fatty acid beta-oxidation
ACOX3	9606.ENSP00000348775	GO Process	GO:0008152	Metabolic process
ACOX3	9606.ENSP00000348775	GO Process	GO:0009056	Catabolic process
ACOX3	9606.ENSP00000348775	GO Process	GO:0009062	Fatty acid catabolic process
ACOX3	9606.ENSP00000348775	GO Process	GO:0009987	Cellular process
ACOX3	9606.ENSP00000348775	GO Process	GO:0016042	Lipid catabolic process
ACOX3	9606.ENSP00000348775	GO Process	GO:0016054	Organic acid catabolic process
ACOX3	9606.ENSP00000348775	GO Process	GO:0019395	Fatty acid oxidation
ACOX3	9606.ENSP00000348775	GO Process	GO:0019752	Carboxylic acid metabolic process
ACOX3	9606.ENSP00000348775	GO Process	GO:0030258	Lipid modification
ACOX3	9606.ENSP00000348775	GO Process	GO:0032787	Monocarboxylic acid metabolic process
ACOX3	9606.ENSP00000348775	GO Process	GO:0033540	Fatty acid beta-oxidation using acyl-CoA oxidase
ACOX3	9606.ENSP00000348775	GO Process	GO:0034440	Lipid oxidation
ACOX3	9606.ENSP00000348775	GO Process	GO:0042592	Homeostatic process
ACOX3	9606.ENSP00000348775	GO Process	GO:0043436	Oxoacid metabolic process
ACOX3	9606.ENSP00000348775	GO Process	GO:0044237	Cellular metabolic process
ACOX3	9606.ENSP00000348775	GO Process	GO:0044238	Primary metabolic process
ACOX3	9606.ENSP00000348775	GO Process	GO:0044242	Cellular lipid catabolic process
ACOX3	9606.ENSP00000348775	GO Process	GO:0044248	Cellular catabolic process
ACOX3	9606.ENSP00000348775	GO Process	GO:0044255	Cellular lipid metabolic process
ACOX3	9606.ENSP00000348775	GO Process	GO:0044281	Small molecule metabolic process
ACOX3	9606.ENSP00000348775	GO Process	GO:0044282	Small molecule catabolic process
ACOX3	9606.ENSP00000348775	GO Process	GO:0046395	Carboxylic acid catabolic process
ACOX3	9606.ENSP00000348775	GO Process	GO:0048878	Chemical homeostasis
ACOX3	9606.ENSP00000348775	GO Process	GO:0055088	Lipid homeostasis
ACOX3	9606.ENSP00000348775	GO Process	GO:0065007	Biological regulation
ACOX3	9606.ENSP00000348775	GO Process	GO:0065008	Regulation of biological quality
ACOX3	9606.ENSP00000348775	GO Process	GO:0071704	Organic substance metabolic process
ACOX3	9606.ENSP00000348775	GO Process	GO:0072329	Monocarboxylic acid catabolic process
ACOX3	9606.ENSP00000348775	GO Process	GO:1901575	Organic substance catabolic process
ACOX3	9606.ENSP00000348775	GO Function	GO:0000166	Nucleotide binding
ACOX3	9606.ENSP00000348775	GO Function	GO:0003824	Catalytic activity
ACOX3	9606.ENSP00000348775	GO Function	GO:0003997	acyl-CoA oxidase activity
ACOX3	9606.ENSP00000348775	GO Function	GO:0005488	Binding
ACOX3	9606.ENSP00000348775	GO Function	GO:0005504	Fatty acid binding
ACOX3	9606.ENSP00000348775	GO Function	GO:0008289	Lipid binding
ACOX3	9606.ENSP00000348775	GO Function	GO:0016402	pristanoyl-CoA oxidase activity
ACOX3	9606.ENSP00000348775	GO Function	GO:0016491	Oxidoreductase activity
ACOX3	9606.ENSP00000348775	GO Function	GO:0016627	Oxidoreductase activity, acting on the CH-CH group of donors
ACOX3	9606.ENSP00000348775	GO Function	GO:0016634	Oxidoreductase activity, acting on the CH-CH group of donors, oxygen as acceptor
ACOX3	9606.ENSP00000348775	GO Function	GO:0031406	Carboxylic acid binding
ACOX3	9606.ENSP00000348775	GO Function	GO:0033293	Monocarboxylic acid binding
ACOX3	9606.ENSP00000348775	GO Function	GO:0036094	Small molecule binding
ACOX3	9606.ENSP00000348775	GO Function	GO:0043167	Ion binding
ACOX3	9606.ENSP00000348775	GO Function	GO:0043168	Anion binding
ACOX3	9606.ENSP00000348775	GO Function	GO:0050660	Flavin adenine dinucleotide binding
ACOX3	9606.ENSP00000348775	GO Function	GO:0071949	FAD binding
ACOX3	9606.ENSP00000348775	GO Function	GO:0097159	Organic cyclic compound binding
ACOX3	9606.ENSP00000348775	GO Function	GO:1901265	Nucleoside phosphate binding
ACOX3	9606.ENSP00000348775	GO Function	GO:1901363	Heterocyclic compound binding
ACOX3	9606.ENSP00000348775	GO Component	GO:0005622	Intracellular anatomical structure
ACOX3	9606.ENSP00000348775	GO Component	GO:0005737	Cytoplasm
ACOX3	9606.ENSP00000348775	GO Component	GO:0005777	Peroxisome
ACOX3	9606.ENSP00000348775	GO Component	GO:0005782	Peroxisomal matrix
ACOX3	9606.ENSP00000348775	GO Component	GO:0005829	Cytosol
ACOX3	9606.ENSP00000348775	GO Component	GO:0016020	Membrane
ACOX3	9606.ENSP00000348775	GO Component	GO:0031907	Microbody lumen
ACOX3	9606.ENSP00000348775	GO Component	GO:0031974	Membrane-enclosed lumen
ACOX3	9606.ENSP00000348775	GO Component	GO:0042579	Microbody
ACOX3	9606.ENSP00000348775	GO Component	GO:0043226	Organelle
ACOX3	9606.ENSP00000348775	GO Component	GO:0043227	Membrane-bounded organelle
ACOX3	9606.ENSP00000348775	GO Component	GO:0043229	Intracellular organelle
ACOX3	9606.ENSP00000348775	GO Component	GO:0043231	Intracellular membrane-bounded organelle
ACOX3	9606.ENSP00000348775	GO Component	GO:0043233	Organelle lumen
ACOX3	9606.ENSP00000348775	GO Component	GO:0070013	Intracellular organelle lumen
ACOX3	9606.ENSP00000348775	GO Component	GO:0110165	Cellular anatomical entity
ACOX3	9606.ENSP00000348775	STRING clusters	CL:8736	Mixed, incl. Fatty acid beta-oxidation, and AMP-binding, conserved site
ACOX3	9606.ENSP00000348775	STRING clusters	CL:8737	Mixed, incl. Fatty acid beta-oxidation, and Fatty acid biosynthesis
ACOX3	9606.ENSP00000348775	STRING clusters	CL:8738	Fatty acid beta-oxidation, and Valine, leucine and isoleucine degradation
ACOX3	9606.ENSP00000348775	STRING clusters	CL:8739	Fatty acid beta-oxidation, and Valine, leucine and isoleucine degradation
ACOX3	9606.ENSP00000348775	STRING clusters	CL:8741	Fatty acid beta-oxidation, and Valine, leucine and isoleucine degradation
ACOX3	9606.ENSP00000348775	STRING clusters	CL:8742	Fatty acid beta-oxidation, and Valine, leucine and isoleucine degradation
ACOX3	9606.ENSP00000348775	STRING clusters	CL:8744	Fatty acid beta-oxidation, and Ketone body metabolism
ACOX3	9606.ENSP00000348775	STRING clusters	CL:8746	Fatty acid beta-oxidation, and Valine catabolic process
ACOX3	9606.ENSP00000348775	STRING clusters	CL:8747	Fatty acid beta-oxidation
ACOX3	9606.ENSP00000348775	STRING clusters	CL:8749	Fatty acid beta-oxidation
ACOX3	9606.ENSP00000348775	STRING clusters	CL:8752	Beta oxidation of lauroyl-CoA to decanoyl-CoA-CoA, and Peroxisomal beta-oxidation of tetracosanoyl-CoA
ACOX3	9606.ENSP00000348775	STRING clusters	CL:8753	Mitochondrial trifunctional protein deficiency, and Mitochondrial beta-oxidation
ACOX3	9606.ENSP00000348775	KEGG	hsa00071	Fatty acid degradation
ACOX3	9606.ENSP00000348775	KEGG	hsa00410	beta-Alanine metabolism
ACOX3	9606.ENSP00000348775	KEGG	hsa00592	alpha-Linolenic acid metabolism
ACOX3	9606.ENSP00000348775	KEGG	hsa00640	Propanoate metabolism
ACOX3	9606.ENSP00000348775	KEGG	hsa01040	Biosynthesis of unsaturated fatty acids
ACOX3	9606.ENSP00000348775	KEGG	hsa01100	Metabolic pathways
ACOX3	9606.ENSP00000348775	KEGG	hsa01200	Carbon metabolism
ACOX3	9606.ENSP00000348775	KEGG	hsa01212	Fatty acid metabolism
ACOX3	9606.ENSP00000348775	KEGG	hsa03320	PPAR signaling pathway
ACOX3	9606.ENSP00000348775	KEGG	hsa04024	cAMP signaling pathway
ACOX3	9606.ENSP00000348775	KEGG	hsa04146	Peroxisome
ACOX3	9606.ENSP00000348775	Reactome	HSA-1430728	Metabolism
ACOX3	9606.ENSP00000348775	Reactome	HSA-389887	Beta-oxidation of pristanoyl-CoA
ACOX3	9606.ENSP00000348775	Reactome	HSA-390918	Peroxisomal lipid metabolism
ACOX3	9606.ENSP00000348775	Reactome	HSA-556833	Metabolism of lipids
ACOX3	9606.ENSP00000348775	Reactome	HSA-8978868	Fatty acid metabolism
ACOX3	9606.ENSP00000348775	Reactome	HSA-9033241	Peroxisomal protein import
ACOX3	9606.ENSP00000348775	Reactome	HSA-9609507	Protein localization
ACOX3	9606.ENSP00000348775	WikiPathways	WP3942	PPAR signaling pathway
ACOX3	9606.ENSP00000348775	WikiPathways	WP4719	Eicosanoid metabolism via cyclooxygenases (COX)
ACOX3	9606.ENSP00000348775	WikiPathways	WP4721	Eicosanoid metabolism via lipooxygenases (LOX)
ACOX3	9606.ENSP00000348775	WikiPathways	WP4723	Omega-3 / omega-6 fatty acid synthesis
ACOX3	9606.ENSP00000348775	WikiPathways	WP5323	Fatty Acids and Lipoproteins Transport in Hepatocytes
ACOX3	9606.ENSP00000348775	TISSUES	BTO:0000000	Tissues, cell types and enzyme sources
ACOX3	9606.ENSP00000348775	TISSUES	BTO:0000042	Animal
ACOX3	9606.ENSP00000348775	TISSUES	BTO:0000081	Reproductive system
ACOX3	9606.ENSP00000348775	TISSUES	BTO:0000083	Female reproductive system
ACOX3	9606.ENSP00000348775	TISSUES	BTO:0000345	Digestive gland
ACOX3	9606.ENSP00000348775	TISSUES	BTO:0000522	Gland
ACOX3	9606.ENSP00000348775	TISSUES	BTO:0000759	Liver
ACOX3	9606.ENSP00000348775	TISSUES	BTO:0001488	Endocrine gland
ACOX3	9606.ENSP00000348775	TISSUES	BTO:0001489	Whole body
ACOX3	9606.ENSP00000348775	TISSUES	BTO:0001491	Viscus
ACOX3	9606.ENSP00000348775	TISSUES	BTO:0003091	Urogenital system
ACOX3	9606.ENSP00000348775	COMPARTMENTS	GOCC:0005622	Intracellular
ACOX3	9606.ENSP00000348775	COMPARTMENTS	GOCC:0005737	Cytoplasm
ACOX3	9606.ENSP00000348775	COMPARTMENTS	GOCC:0005777	Peroxisome
ACOX3	9606.ENSP00000348775	COMPARTMENTS	GOCC:0005782	Peroxisomal matrix
ACOX3	9606.ENSP00000348775	COMPARTMENTS	GOCC:0005829	Cytosol
ACOX3	9606.ENSP00000348775	COMPARTMENTS	GOCC:0031907	Microbody lumen
ACOX3	9606.ENSP00000348775	COMPARTMENTS	GOCC:0031974	Membrane-enclosed lumen
ACOX3	9606.ENSP00000348775	COMPARTMENTS	GOCC:0042579	Microbody
ACOX3	9606.ENSP00000348775	COMPARTMENTS	GOCC:0043226	Organelle
ACOX3	9606.ENSP00000348775	COMPARTMENTS	GOCC:0043227	Membrane-bounded organelle
ACOX3	9606.ENSP00000348775	COMPARTMENTS	GOCC:0043229	Intracellular organelle
ACOX3	9606.ENSP00000348775	COMPARTMENTS	GOCC:0043231	Intracellular membrane-bounded organelle
ACOX3	9606.ENSP00000348775	COMPARTMENTS	GOCC:0043233	Organelle lumen
ACOX3	9606.ENSP00000348775	COMPARTMENTS	GOCC:0070013	Intracellular organelle lumen
ACOX3	9606.ENSP00000348775	COMPARTMENTS	GOCC:0110165	Cellular anatomical entity
ACOX3	9606.ENSP00000348775	Monarch	EFO:0000319	Cardiovascular disease
ACOX3	9606.ENSP00000348775	Monarch	EFO:0000408	Disease
ACOX3	9606.ENSP00000348775	Monarch	EFO:0004264	Vascular disease
ACOX3	9606.ENSP00000348775	Monarch	EFO:0009552	Hemorrhoid
ACOX3	9606.ENSP00000348775	Monarch	MONDO:0004634	Vein disorder
ACOX3	9606.ENSP00000348775	Monarch	MONDO:0004869	Pelvic varices
ACOX3	9606.ENSP00000348775	Monarch	MONDO:0008638	Varicose disease
ACOX3	9606.ENSP00000348775	UniProt Keywords	KW-0007	Acetylation
ACOX3	9606.ENSP00000348775	UniProt Keywords	KW-0025	Alternative splicing
ACOX3	9606.ENSP00000348775	UniProt Keywords	KW-0274	FAD
ACOX3	9606.ENSP00000348775	UniProt Keywords	KW-0276	Fatty acid metabolism
ACOX3	9606.ENSP00000348775	UniProt Keywords	KW-0285	Flavoprotein
ACOX3	9606.ENSP00000348775	UniProt Keywords	KW-0443	Lipid metabolism
ACOX3	9606.ENSP00000348775	UniProt Keywords	KW-0560	Oxidoreductase
ACOX3	9606.ENSP00000348775	UniProt Keywords	KW-0576	Peroxisome
ACOX3	9606.ENSP00000348775	UniProt Keywords	KW-0597	Phosphoprotein
ACOX3	9606.ENSP00000348775	Pfam	PF01756	Acyl-CoA oxidase
ACOX3	9606.ENSP00000348775	Pfam	PF02770	Acyl-CoA dehydrogenase, middle domain
ACOX3	9606.ENSP00000348775	InterPro	IPR002655	Acyl-CoA oxidase, C-terminal
ACOX3	9606.ENSP00000348775	InterPro	IPR006091	Acyl-CoA oxidase/dehydrogenase, middle domain
ACOX3	9606.ENSP00000348775	InterPro	IPR009100	Acyl-CoA dehydrogenase/oxidase, N-terminal and middle domain superfamily
ACOX3	9606.ENSP00000348775	InterPro	IPR012258	Acyl-CoA oxidase
ACOX3	9606.ENSP00000348775	InterPro	IPR034171	Peroxisomal acyl-coenzyme A oxidase
ACOX3	9606.ENSP00000348775	InterPro	IPR036250	Acyl-CoA dehydrogenase-like, C-terminal
ACOX3	9606.ENSP00000348775	InterPro	IPR046373	Acyl-CoA oxidase/dehydrogenase, middle domain superfamily
ADAMTSL1	9606.ENSP00000369921	GO Process	GO:0000902	Cell morphogenesis
ADAMTSL1	9606.ENSP00000369921	GO Process	GO:0000904	Cell morphogenesis involved in differentiation
ADAMTSL1	9606.ENSP00000369921	GO Process	GO:0006935	Chemotaxis
ADAMTSL1	9606.ENSP00000369921	GO Process	GO:0007155	Cell adhesion
ADAMTSL1	9606.ENSP00000369921	GO Process	GO:0007275	Multicellular organism development
ADAMTSL1	9606.ENSP00000369921	GO Process	GO:0007399	Nervous system development
ADAMTSL1	9606.ENSP00000369921	GO Process	GO:0007409	Axonogenesis
ADAMTSL1	9606.ENSP00000369921	GO Process	GO:0007411	Axon guidance
ADAMTSL1	9606.ENSP00000369921	GO Process	GO:0009605	Response to external stimulus
ADAMTSL1	9606.ENSP00000369921	GO Process	GO:0009653	Anatomical structure morphogenesis
ADAMTSL1	9606.ENSP00000369921	GO Process	GO:0009987	Cellular process
ADAMTSL1	9606.ENSP00000369921	GO Process	GO:0016043	Cellular component organization
ADAMTSL1	9606.ENSP00000369921	GO Process	GO:0022008	Neurogenesis
ADAMTSL1	9606.ENSP00000369921	GO Process	GO:0030030	Cell projection organization
ADAMTSL1	9606.ENSP00000369921	GO Process	GO:0030154	Cell differentiation
ADAMTSL1	9606.ENSP00000369921	GO Process	GO:0030182	Neuron differentiation
ADAMTSL1	9606.ENSP00000369921	GO Process	GO:0030198	Extracellular matrix organization
ADAMTSL1	9606.ENSP00000369921	GO Process	GO:0031175	Neuron projection development
ADAMTSL1	9606.ENSP00000369921	GO Process	GO:0032501	Multicellular organismal process
ADAMTSL1	9606.ENSP00000369921	GO Process	GO:0032502	Developmental process
ADAMTSL1	9606.ENSP00000369921	GO Process	GO:0032989	Cellular component morphogenesis
ADAMTSL1	9606.ENSP00000369921	GO Process	GO:0032990	Cell part morphogenesis
ADAMTSL1	9606.ENSP00000369921	GO Process	GO:0040011	Locomotion
ADAMTSL1	9606.ENSP00000369921	GO Process	GO:0042221	Response to chemical
ADAMTSL1	9606.ENSP00000369921	GO Process	GO:0042330	Taxis
ADAMTSL1	9606.ENSP00000369921	GO Process	GO:0043062	Extracellular structure organization
ADAMTSL1	9606.ENSP00000369921	GO Process	GO:0045229	External encapsulating structure organization
ADAMTSL1	9606.ENSP00000369921	GO Process	GO:0048468	Cell development
ADAMTSL1	9606.ENSP00000369921	GO Process	GO:0048666	Neuron development
ADAMTSL1	9606.ENSP00000369921	GO Process	GO:0048667	Cell morphogenesis involved in neuron differentiation
ADAMTSL1	9606.ENSP00000369921	GO Process	GO:0048699	Generation of neurons
ADAMTSL1	9606.ENSP00000369921	GO Process	GO:0048731	System development
ADAMTSL1	9606.ENSP00000369921	GO Process	GO:0048812	Neuron projection morphogenesis
ADAMTSL1	9606.ENSP00000369921	GO Process	GO:0048856	Anatomical structure development
ADAMTSL1	9606.ENSP00000369921	GO Process	GO:0048858	Cell projection morphogenesis
ADAMTSL1	9606.ENSP00000369921	GO Process	GO:0048869	Cellular developmental process
ADAMTSL1	9606.ENSP00000369921	GO Process	GO:0050896	Response to stimulus
ADAMTSL1	9606.ENSP00000369921	GO Process	GO:0061564	Axon development
ADAMTSL1	9606.ENSP00000369921	GO Process	GO:0071840	Cellular component organization or biogenesis
ADAMTSL1	9606.ENSP00000369921	GO Process	GO:0097485	Neuron projection guidance
ADAMTSL1	9606.ENSP00000369921	GO Process	GO:0120036	Plasma membrane bounded cell projection organization
ADAMTSL1	9606.ENSP00000369921	GO Process	GO:0120039	Plasma membrane bounded cell projection morphogenesis
ADAMTSL1	9606.ENSP00000369921	GO Function	GO:0003824	Catalytic activity
ADAMTSL1	9606.ENSP00000369921	GO Function	GO:0004175	Endopeptidase activity
ADAMTSL1	9606.ENSP00000369921	GO Function	GO:0004222	Metalloendopeptidase activity
ADAMTSL1	9606.ENSP00000369921	GO Function	GO:0008233	Peptidase activity
ADAMTSL1	9606.ENSP00000369921	GO Function	GO:0008237	Metallopeptidase activity
ADAMTSL1	9606.ENSP00000369921	GO Function	GO:0016787	Hydrolase activity
ADAMTSL1	9606.ENSP00000369921	GO Function	GO:0140096	Catalytic activity, acting on a protein
ADAMTSL1	9606.ENSP00000369921	GO Component	GO:0005576	Extracellular region
ADAMTSL1	9606.ENSP00000369921	GO Component	GO:0005622	Intracellular anatomical structure
ADAMTSL1	9606.ENSP00000369921	GO Component	GO:0005737	Cytoplasm
ADAMTSL1	9606.ENSP00000369921	GO Component	GO:0005783	Endoplasmic reticulum
ADAMTSL1	9606.ENSP00000369921	GO Component	GO:0005788	Endoplasmic reticulum lumen
ADAMTSL1	9606.ENSP00000369921	GO Component	GO:0005886	Plasma membrane
ADAMTSL1	9606.ENSP00000369921	GO Component	GO:0012505	Endomembrane system
ADAMTSL1	9606.ENSP00000369921	GO Component	GO:0016020	Membrane
ADAMTSL1	9606.ENSP00000369921	GO Component	GO:0031974	Membrane-enclosed lumen
ADAMTSL1	9606.ENSP00000369921	GO Component	GO:0043226	Organelle
ADAMTSL1	9606.ENSP00000369921	GO Component	GO:0043227	Membrane-bounded organelle
ADAMTSL1	9606.ENSP00000369921	GO Component	GO:0043229	Intracellular organelle
ADAMTSL1	9606.ENSP00000369921	GO Component	GO:0043231	Intracellular membrane-bounded organelle
ADAMTSL1	9606.ENSP00000369921	GO Component	GO:0043233	Organelle lumen
ADAMTSL1	9606.ENSP00000369921	GO Component	GO:0070013	Intracellular organelle lumen
ADAMTSL1	9606.ENSP00000369921	GO Component	GO:0071944	Cell periphery
ADAMTSL1	9606.ENSP00000369921	GO Component	GO:0110165	Cellular anatomical entity
ADAMTSL1	9606.ENSP00000369921	STRING clusters	CL:19860	PLAC, and Spondin_N
ADAMTSL1	9606.ENSP00000369921	Reactome	HSA-1643685	Disease
ADAMTSL1	9606.ENSP00000369921	Reactome	HSA-3781865	Diseases of glycosylation
ADAMTSL1	9606.ENSP00000369921	Reactome	HSA-3906995	Diseases associated with O-glycosylation of proteins
ADAMTSL1	9606.ENSP00000369921	Reactome	HSA-392499	Metabolism of proteins
ADAMTSL1	9606.ENSP00000369921	Reactome	HSA-5083635	Defective B3GALTL causes PpS
ADAMTSL1	9606.ENSP00000369921	Reactome	HSA-5173105	O-linked glycosylation
ADAMTSL1	9606.ENSP00000369921	Reactome	HSA-5173214	O-glycosylation of TSR domain-containing proteins
ADAMTSL1	9606.ENSP00000369921	Reactome	HSA-5668914	Diseases of metabolism
ADAMTSL1	9606.ENSP00000369921	Reactome	HSA-597592	Post-translational protein modification
ADAMTSL1	9606.ENSP00000369921	TISSUES	BTO:0000000	Tissues, cell types and enzyme sources
ADAMTSL1	9606.ENSP00000369921	TISSUES	BTO:0000042	Animal
ADAMTSL1	9606.ENSP00000369921	COMPARTMENTS	GOCC:0036194	Muscle cell projection
ADAMTSL1	9606.ENSP00000369921	COMPARTMENTS	GOCC:0042995	Cell projection
ADAMTSL1	9606.ENSP00000369921	COMPARTMENTS	GOCC:0110165	Cellular anatomical entity
ADAMTSL1	9606.ENSP00000369921	COMPARTMENTS	GOCC:0120025	Plasma membrane bounded cell projection
ADAMTSL1	9606.ENSP00000369921	Monarch	EFO:0000246	Age
ADAMTSL1	9606.ENSP00000369921	Monarch	EFO:0000719	Temporal measurement
ADAMTSL1	9606.ENSP00000369921	Monarch	EFO:0003892	Pulmonary function measurement
ADAMTSL1	9606.ENSP00000369921	Monarch	EFO:0003923	Bone density
ADAMTSL1	9606.ENSP00000369921	Monarch	EFO:0003940	Physical activity
ADAMTSL1	9606.ENSP00000369921	Monarch	EFO:0004298	Cardiovascular measurement
ADAMTSL1	9606.ENSP00000369921	Monarch	EFO:0004302	Anthropometric measurement
ADAMTSL1	9606.ENSP00000369921	Monarch	EFO:0004303	Vital signs
ADAMTSL1	9606.ENSP00000369921	Monarch	EFO:0004311	Heart function measurement
ADAMTSL1	9606.ENSP00000369921	Monarch	EFO:0004312	Vital capacity
ADAMTSL1	9606.ENSP00000369921	Monarch	EFO:0004314	Forced expiratory volume
ADAMTSL1	9606.ENSP00000369921	Monarch	EFO:0004321	Attempted suicide
ADAMTSL1	9606.ENSP00000369921	Monarch	EFO:0004324	Body weights and measures
ADAMTSL1	9606.ENSP00000369921	Monarch	EFO:0004325	Blood pressure
ADAMTSL1	9606.ENSP00000369921	Monarch	EFO:0004327	Electrocardiography
ADAMTSL1	9606.ENSP00000369921	Monarch	EFO:0004339	Body height
ADAMTSL1	9606.ENSP00000369921	Monarch	EFO:0004340	Body mass index
ADAMTSL1	9606.ENSP00000369921	Monarch	EFO:0004341	Body fat distribution
ADAMTSL1	9606.ENSP00000369921	Monarch	EFO:0004464	Brain measurement
ADAMTSL1	9606.ENSP00000369921	Monarch	EFO:0004512	Bone measurement
ADAMTSL1	9606.ENSP00000369921	Monarch	EFO:0004516	Bone fracture related measurement
ADAMTSL1	9606.ENSP00000369921	Monarch	EFO:0004529	Lipid measurement
ADAMTSL1	9606.ENSP00000369921	Monarch	EFO:0004533	Alkaline phosphatase measurement
ADAMTSL1	9606.ENSP00000369921	Monarch	EFO:0004557	Population measurement
ADAMTSL1	9606.ENSP00000369921	Monarch	EFO:0004582	Liver enzyme measurement
ADAMTSL1	9606.ENSP00000369921	Monarch	EFO:0004612	High density lipoprotein cholesterol measurement
ADAMTSL1	9606.ENSP00000369921	Monarch	EFO:0004682	QT interval
ADAMTSL1	9606.ENSP00000369921	Monarch	EFO:0004731	Eye measurement
ADAMTSL1	9606.ENSP00000369921	Monarch	EFO:0004732	Lipoprotein measurement
ADAMTSL1	9606.ENSP00000369921	Monarch	EFO:0004747	Protein measurement
ADAMTSL1	9606.ENSP00000369921	Monarch	EFO:0004847	Age at onset
ADAMTSL1	9606.ENSP00000369921	Monarch	EFO:0004998	Carbohydrate measurement
ADAMTSL1	9606.ENSP00000369921	Monarch	EFO:0005052	Nervous system measurement
ADAMTSL1	9606.ENSP00000369921	Monarch	EFO:0005093	Hip circumference
ADAMTSL1	9606.ENSP00000369921	Monarch	EFO:0005105	Lipid or lipoprotein measurement
ADAMTSL1	9606.ENSP00000369921	Monarch	EFO:0005106	Body composition measurement
ADAMTSL1	9606.ENSP00000369921	Monarch	EFO:0005278	Cardiovascular disease biomarker measurement
ADAMTSL1	9606.ENSP00000369921	Monarch	EFO:0005325	Response to angiotensin-converting enzyme inhibitor
ADAMTSL1	9606.ENSP00000369921	Monarch	EFO:0005405	Response to antihypertensive drug
ADAMTSL1	9606.ENSP00000369921	Monarch	EFO:0005671	Smoking behaviour measurement
ADAMTSL1	9606.ENSP00000369921	Monarch	EFO:0006335	Systolic blood pressure
ADAMTSL1	9606.ENSP00000369921	Monarch	EFO:0006336	Diastolic blood pressure
ADAMTSL1	9606.ENSP00000369921	Monarch	EFO:0006527	Smoking status measurement
ADAMTSL1	9606.ENSP00000369921	Monarch	EFO:0006783	Psychosocial stress measurement
ADAMTSL1	9606.ENSP00000369921	Monarch	EFO:0006841	Respiratory disease biomarker
ADAMTSL1	9606.ENSP00000369921	Monarch	EFO:0006930	Brain volume measurement
ADAMTSL1	9606.ENSP00000369921	Monarch	EFO:0006936	Optic disc measurement
ADAMTSL1	9606.ENSP00000369921	Monarch	EFO:0006939	Cup-to-disc ratio measurement
ADAMTSL1	9606.ENSP00000369921	Monarch	EFO:0006995	Response to diisocyanate
ADAMTSL1	9606.ENSP00000369921	Monarch	EFO:0007623	Suicide behaviour
ADAMTSL1	9606.ENSP00000369921	Monarch	EFO:0007626	Emphysema imaging measurement
ADAMTSL1	9606.ENSP00000369921	Monarch	EFO:0007627	Airway imaging measurement
ADAMTSL1	9606.ENSP00000369921	Monarch	EFO:0007814	Refractive error measurement
ADAMTSL1	9606.ENSP00000369921	Monarch	EFO:0007874	Gut microbiome measurement
ADAMTSL1	9606.ENSP00000369921	Monarch	EFO:0007882	Microbiome measurement
ADAMTSL1	9606.ENSP00000369921	Monarch	EFO:0007937	Blood protein measurement
ADAMTSL1	9606.ENSP00000369921	Monarch	EFO:0007961	Polybrominated biphenyl measurement
ADAMTSL1	9606.ENSP00000369921	Monarch	EFO:0007962	Polybrominated diphenyl ether measurement
ADAMTSL1	9606.ENSP00000369921	Monarch	EFO:0007964	Gestational serum measurement
ADAMTSL1	9606.ENSP00000369921	Monarch	EFO:0007981	Response to thiazide
ADAMTSL1	9606.ENSP00000369921	Monarch	EFO:0008376	Mosquito bite measurement
ADAMTSL1	9606.ENSP00000369921	Monarch	EFO:0008380	Perceived unattractiveness to mosquitos measurement
ADAMTSL1	9606.ENSP00000369921	Monarch	EFO:0009270	Heel bone mineral density
ADAMTSL1	9606.ENSP00000369921	Monarch	EFO:0009278	Cranial vault morphology measurement
ADAMTSL1	9606.ENSP00000369921	Monarch	EFO:0009326	Brain growth measurement
ADAMTSL1	9606.ENSP00000369921	Monarch	EFO:0009328	Cerebral cortex growth measurement
ADAMTSL1	9606.ENSP00000369921	Monarch	EFO:0009764	Eye colour measurement
ADAMTSL1	9606.ENSP00000369921	Monarch	EFO:0010295	Corpus callosum anterior volume measurement
ADAMTSL1	9606.ENSP00000369921	Monarch	EFO:0010299	Corpus callosum volume measurement
ADAMTSL1	9606.ENSP00000369921	Monarch	EFO:0010533	Sorbitol measurement
ADAMTSL1	9606.ENSP00000369921	Monarch	EFO:0010735	Response to angiotensin receptor blocker
ADAMTSL1	9606.ENSP00000369921	Monarch	EFO:0010972	Blood phosphate measurement
ADAMTSL1	9606.ENSP00000369921	Monarch	HP:0000077	Abnormality of the kidney
ADAMTSL1	9606.ENSP00000369921	Monarch	HP:0000079	Abnormality of the urinary system
ADAMTSL1	9606.ENSP00000369921	Monarch	HP:0000118	Phenotypic abnormality
ADAMTSL1	9606.ENSP00000369921	Monarch	HP:0000119	Abnormality of the genitourinary system
ADAMTSL1	9606.ENSP00000369921	Monarch	HP:0000152	Abnormality of head or neck
ADAMTSL1	9606.ENSP00000369921	Monarch	HP:0000153	Abnormality of the mouth
ADAMTSL1	9606.ENSP00000369921	Monarch	HP:0000159	Abnormal lip morphology
ADAMTSL1	9606.ENSP00000369921	Monarch	HP:0000163	Abnormal oral cavity morphology
ADAMTSL1	9606.ENSP00000369921	Monarch	HP:0000164	Abnormality of the dentition
ADAMTSL1	9606.ENSP00000369921	Monarch	HP:0000177	Abnormal upper lip morphology
ADAMTSL1	9606.ENSP00000369921	Monarch	HP:0000234	Abnormality of the head
ADAMTSL1	9606.ENSP00000369921	Monarch	HP:0000235	Abnormality of the fontanelles or cranial sutures
ADAMTSL1	9606.ENSP00000369921	Monarch	HP:0000240	Abnormality of skull size
ADAMTSL1	9606.ENSP00000369921	Monarch	HP:0000248	Brachycephaly
ADAMTSL1	9606.ENSP00000369921	Monarch	HP:0000252	Microcephaly
ADAMTSL1	9606.ENSP00000369921	Monarch	HP:0000271	Abnormality of the face
ADAMTSL1	9606.ENSP00000369921	Monarch	HP:0000277	Abnormal mandible morphology
ADAMTSL1	9606.ENSP00000369921	Monarch	HP:0000288	Abnormality of the philtrum
ADAMTSL1	9606.ENSP00000369921	Monarch	HP:0000290	Abnormality of the forehead
ADAMTSL1	9606.ENSP00000369921	Monarch	HP:0000303	Mandibular prognathia
ADAMTSL1	9606.ENSP00000369921	Monarch	HP:0000306	Abnormality of the chin
ADAMTSL1	9606.ENSP00000369921	Monarch	HP:0000321	Square face
ADAMTSL1	9606.ENSP00000369921	Monarch	HP:0000322	Short philtrum
ADAMTSL1	9606.ENSP00000369921	Monarch	HP:0000356	Abnormality of the outer ear
ADAMTSL1	9606.ENSP00000369921	Monarch	HP:0000364	Hearing abnormality
ADAMTSL1	9606.ENSP00000369921	Monarch	HP:0000365	Hearing impairment
ADAMTSL1	9606.ENSP00000369921	Monarch	HP:0000366	Abnormality of the nose
ADAMTSL1	9606.ENSP00000369921	Monarch	HP:0000377	Abnormal pinna morphology
ADAMTSL1	9606.ENSP00000369921	Monarch	HP:0000400	Macrotia
ADAMTSL1	9606.ENSP00000369921	Monarch	HP:0000407	Sensorineural hearing impairment
ADAMTSL1	9606.ENSP00000369921	Monarch	HP:0000422	Abnormal nasal bridge morphology
ADAMTSL1	9606.ENSP00000369921	Monarch	HP:0000431	Wide nasal bridge
ADAMTSL1	9606.ENSP00000369921	Monarch	HP:0000478	Abnormality of the eye
ADAMTSL1	9606.ENSP00000369921	Monarch	HP:0000479	Abnormal retinal morphology
ADAMTSL1	9606.ENSP00000369921	Monarch	HP:0000501	Glaucoma
ADAMTSL1	9606.ENSP00000369921	Monarch	HP:0000525	Abnormality iris morphology
ADAMTSL1	9606.ENSP00000369921	Monarch	HP:0000539	Abnormality of refraction
ADAMTSL1	9606.ENSP00000369921	Monarch	HP:0000541	Retinal detachment
ADAMTSL1	9606.ENSP00000369921	Monarch	HP:0000545	Myopia
ADAMTSL1	9606.ENSP00000369921	Monarch	HP:0000553	Abnormal uvea morphology
ADAMTSL1	9606.ENSP00000369921	Monarch	HP:0000557	Buphthalmos
ADAMTSL1	9606.ENSP00000369921	Monarch	HP:0000558	Rieger anomaly
ADAMTSL1	9606.ENSP00000369921	Monarch	HP:0000598	Abnormality of the ear
ADAMTSL1	9606.ENSP00000369921	Monarch	HP:0000684	Delayed eruption of teeth
ADAMTSL1	9606.ENSP00000369921	Monarch	HP:0000696	Delayed eruption of permanent teeth
ADAMTSL1	9606.ENSP00000369921	Monarch	HP:0000707	Abnormality of the nervous system
ADAMTSL1	9606.ENSP00000369921	Monarch	HP:0000787	Nephrolithiasis
ADAMTSL1	9606.ENSP00000369921	Monarch	HP:0000818	Abnormality of the endocrine system
ADAMTSL1	9606.ENSP00000369921	Monarch	HP:0000820	Abnormality of the thyroid gland
ADAMTSL1	9606.ENSP00000369921	Monarch	HP:0000821	Hypothyroidism
ADAMTSL1	9606.ENSP00000369921	Monarch	HP:0000851	Congenital hypothyroidism
ADAMTSL1	9606.ENSP00000369921	Monarch	HP:0000924	Abnormality of the skeletal system
ADAMTSL1	9606.ENSP00000369921	Monarch	HP:0000929	Abnormal skull morphology
ADAMTSL1	9606.ENSP00000369921	Monarch	HP:0000951	Abnormality of the skin
ADAMTSL1	9606.ENSP00000369921	Monarch	HP:0001018	Abnormal palmar dermatoglyphics
ADAMTSL1	9606.ENSP00000369921	Monarch	HP:0001087	Developmental glaucoma
ADAMTSL1	9606.ENSP00000369921	Monarch	HP:0001090	Abnormally large globe
ADAMTSL1	9606.ENSP00000369921	Monarch	HP:0001098	Abnormal fundus morphology
ADAMTSL1	9606.ENSP00000369921	Monarch	HP:0001155	Abnormality of the hand
ADAMTSL1	9606.ENSP00000369921	Monarch	HP:0001166	Arachnodactyly
ADAMTSL1	9606.ENSP00000369921	Monarch	HP:0001167	Abnormality of finger
ADAMTSL1	9606.ENSP00000369921	Monarch	HP:0001182	Tapered finger
ADAMTSL1	9606.ENSP00000369921	Monarch	HP:0001238	Slender finger
ADAMTSL1	9606.ENSP00000369921	Monarch	HP:0001574	Abnormality of the integument
ADAMTSL1	9606.ENSP00000369921	Monarch	HP:0001626	Abnormality of the cardiovascular system
ADAMTSL1	9606.ENSP00000369921	Monarch	HP:0001760	Abnormal foot morphology
ADAMTSL1	9606.ENSP00000369921	Monarch	HP:0001848	Calcaneovalgus deformity
ADAMTSL1	9606.ENSP00000369921	Monarch	HP:0001850	Abnormality of the tarsal bones
ADAMTSL1	9606.ENSP00000369921	Monarch	HP:0001999	Abnormal facial shape
ADAMTSL1	9606.ENSP00000369921	Monarch	HP:0002011	Morphological central nervous system abnormality
ADAMTSL1	9606.ENSP00000369921	Monarch	HP:0002060	Abnormal cerebral morphology
ADAMTSL1	9606.ENSP00000369921	Monarch	HP:0002076	Migraine
ADAMTSL1	9606.ENSP00000369921	Monarch	HP:0002315	Headache
ADAMTSL1	9606.ENSP00000369921	Monarch	HP:0002597	Abnormality of the vasculature
ADAMTSL1	9606.ENSP00000369921	Monarch	HP:0002683	Abnormal calvaria morphology
ADAMTSL1	9606.ENSP00000369921	Monarch	HP:0002813	Abnormality of limb bone morphology
ADAMTSL1	9606.ENSP00000369921	Monarch	HP:0002814	Abnormality of the lower limb
ADAMTSL1	9606.ENSP00000369921	Monarch	HP:0002817	Abnormality of the upper limb
ADAMTSL1	9606.ENSP00000369921	Monarch	HP:0002926	Abnormality of thyroid physiology
ADAMTSL1	9606.ENSP00000369921	Monarch	HP:0002977	Aplasia/Hypoplasia involving the central nervous system
ADAMTSL1	9606.ENSP00000369921	Monarch	HP:0004328	Abnormal anterior eye segment morphology
ADAMTSL1	9606.ENSP00000369921	Monarch	HP:0004329	Abnormal posterior eye segment morphology
ADAMTSL1	9606.ENSP00000369921	Monarch	HP:0005105	Abnormal nasal morphology
ADAMTSL1	9606.ENSP00000369921	Monarch	HP:0005487	Prominent metopic ridge
ADAMTSL1	9606.ENSP00000369921	Monarch	HP:0005556	Abnormality of the metopic suture
ADAMTSL1	9606.ENSP00000369921	Monarch	HP:0005990	Thyroid hypoplasia
ADAMTSL1	9606.ENSP00000369921	Monarch	HP:0006292	Abnormality of dental eruption
ADAMTSL1	9606.ENSP00000369921	Monarch	HP:0007364	Aplasia/Hypoplasia of the cerebrum
ADAMTSL1	9606.ENSP00000369921	Monarch	HP:0007477	Abnormal dermatoglyphics
ADAMTSL1	9606.ENSP00000369921	Monarch	HP:0007676	Hypoplasia of the iris
ADAMTSL1	9606.ENSP00000369921	Monarch	HP:0007700	Ocular anterior segment dysgenesis
ADAMTSL1	9606.ENSP00000369921	Monarch	HP:0008007	Primary congenital glaucoma
ADAMTSL1	9606.ENSP00000369921	Monarch	HP:0008053	Aplasia/Hypoplasia of the iris
ADAMTSL1	9606.ENSP00000369921	Monarch	HP:0008055	Aplasia/Hypoplasia affecting the uvea
ADAMTSL1	9606.ENSP00000369921	Monarch	HP:0008056	Aplasia/Hypoplasia affecting the eye
ADAMTSL1	9606.ENSP00000369921	Monarch	HP:0008062	Aplasia/Hypoplasia affecting the anterior segment of the eye
ADAMTSL1	9606.ENSP00000369921	Monarch	HP:0008119	Deformed tarsal bones
ADAMTSL1	9606.ENSP00000369921	Monarch	HP:0008364	Abnormality of the calcaneus
ADAMTSL1	9606.ENSP00000369921	Monarch	HP:0008619	Bilateral sensorineural hearing impairment
ADAMTSL1	9606.ENSP00000369921	Monarch	HP:0009121	Abnormal axial skeleton morphology
ADAMTSL1	9606.ENSP00000369921	Monarch	HP:0010490	Abnormality of the palmar creases
ADAMTSL1	9606.ENSP00000369921	Monarch	HP:0010804	Tented upper lip vermilion
ADAMTSL1	9606.ENSP00000369921	Monarch	HP:0010935	Abnormality of the upper urinary tract
ADAMTSL1	9606.ENSP00000369921	Monarch	HP:0011004	Abnormal systemic arterial morphology
ADAMTSL1	9606.ENSP00000369921	Monarch	HP:0011121	Abnormality of skin morphology
ADAMTSL1	9606.ENSP00000369921	Monarch	HP:0011297	Abnormal digit morphology
ADAMTSL1	9606.ENSP00000369921	Monarch	HP:0011329	Abnormality of cranial sutures
ADAMTSL1	9606.ENSP00000369921	Monarch	HP:0011339	Abnormality of upper lip vermillion
ADAMTSL1	9606.ENSP00000369921	Monarch	HP:0011356	Regional abnormality of skin
ADAMTSL1	9606.ENSP00000369921	Monarch	HP:0011389	Functional abnormality of the inner ear
ADAMTSL1	9606.ENSP00000369921	Monarch	HP:0011772	Abnormal thyroid morphology
ADAMTSL1	9606.ENSP00000369921	Monarch	HP:0011821	Abnormal facial skeleton morphology
ADAMTSL1	9606.ENSP00000369921	Monarch	HP:0011842	Abnormal skeletal morphology
ADAMTSL1	9606.ENSP00000369921	Monarch	HP:0011844	Abnormal appendicular skeleton morphology
ADAMTSL1	9606.ENSP00000369921	Monarch	HP:0012210	Abnormal renal morphology
ADAMTSL1	9606.ENSP00000369921	Monarch	HP:0012372	Abnormal eye morphology
ADAMTSL1	9606.ENSP00000369921	Monarch	HP:0012373	Abnormal eye physiology
ADAMTSL1	9606.ENSP00000369921	Monarch	HP:0012443	Abnormality of brain morphology
ADAMTSL1	9606.ENSP00000369921	Monarch	HP:0012447	Abnormal myelination
ADAMTSL1	9606.ENSP00000369921	Monarch	HP:0012448	Delayed myelination
ADAMTSL1	9606.ENSP00000369921	Monarch	HP:0012638	Abnormal nervous system physiology
ADAMTSL1	9606.ENSP00000369921	Monarch	HP:0012639	Abnormal nervous system morphology
ADAMTSL1	9606.ENSP00000369921	Monarch	HP:0020038	Vertebrobasilar dolichoectasia
ADAMTSL1	9606.ENSP00000369921	Monarch	HP:0025015	Abnormal vascular morphology
ADAMTSL1	9606.ENSP00000369921	Monarch	HP:0030321	Abnormal vertebral artery morphology
ADAMTSL1	9606.ENSP00000369921	Monarch	HP:0030680	Abnormality of cardiovascular system morphology
ADAMTSL1	9606.ENSP00000369921	Monarch	HP:0030791	Abnormal jaw morphology
ADAMTSL1	9606.ENSP00000369921	Monarch	HP:0031703	Abnormal ear morphology
ADAMTSL1	9606.ENSP00000369921	Monarch	HP:0031704	Abnormal ear physiology
ADAMTSL1	9606.ENSP00000369921	Monarch	HP:0031816	Abnormal oral morphology
ADAMTSL1	9606.ENSP00000369921	Monarch	HP:0033079	Aplasia/Hypoplasia of the thyroid gland
ADAMTSL1	9606.ENSP00000369921	Monarch	HP:0033127	Abnormality of the musculoskeletal system
ADAMTSL1	9606.ENSP00000369921	Monarch	HP:0033353	Abnormal blood vessel morphology
ADAMTSL1	9606.ENSP00000369921	Monarch	HP:0040064	Abnormality of limbs
ADAMTSL1	9606.ENSP00000369921	Monarch	HP:0040068	Abnormality of limb bone
ADAMTSL1	9606.ENSP00000369921	Monarch	HP:0040069	Abnormal lower limb bone morphology
ADAMTSL1	9606.ENSP00000369921	Monarch	HP:0040195	Decreased head circumference
ADAMTSL1	9606.ENSP00000369921	Monarch	HP:0040211	Abnormal skin morphology of the palm
ADAMTSL1	9606.ENSP00000369921	Monarch	HP:0100547	Abnormal forebrain morphology
ADAMTSL1	9606.ENSP00000369921	Monarch	HP:0100807	Long fingers
ADAMTSL1	9606.ENSP00000369921	Monarch	HP:0100871	Abnormal palm morphology
ADAMTSL1	9606.ENSP00000369921	Monarch	HP:0100887	Abnormality of globe size
ADAMTSL1	9606.ENSP00000369921	UniProt Keywords	KW-0025	Alternative splicing
ADAMTSL1	9606.ENSP00000369921	UniProt Keywords	KW-0272	Extracellular matrix
ADAMTSL1	9606.ENSP00000369921	UniProt Keywords	KW-0325	Glycoprotein
ADAMTSL1	9606.ENSP00000369921	UniProt Keywords	KW-0378	Hydrolase
ADAMTSL1	9606.ENSP00000369921	UniProt Keywords	KW-0393	Immunoglobulin domain
ADAMTSL1	9606.ENSP00000369921	UniProt Keywords	KW-0677	Repeat
ADAMTSL1	9606.ENSP00000369921	UniProt Keywords	KW-0732	Signal
ADAMTSL1	9606.ENSP00000369921	UniProt Keywords	KW-0964	Secreted
ADAMTSL1	9606.ENSP00000369921	UniProt Keywords	KW-1015	Disulfide bond
ADAMTSL1	9606.ENSP00000369921	Pfam	PF08686	PLAC (protease and lacunin) domain
ADAMTSL1	9606.ENSP00000369921	InterPro	IPR000884	Thrombospondin type-1 (TSP1) repeat
ADAMTSL1	9606.ENSP00000369921	InterPro	IPR003598	Immunoglobulin subtype 2
ADAMTSL1	9606.ENSP00000369921	InterPro	IPR003599	Immunoglobulin subtype
ADAMTSL1	9606.ENSP00000369921	InterPro	IPR007110	Immunoglobulin-like domain
ADAMTSL1	9606.ENSP00000369921	InterPro	IPR010294	ADAMTS/ADAMTS-like, Spacer 1
ADAMTSL1	9606.ENSP00000369921	InterPro	IPR010909	PLAC
ADAMTSL1	9606.ENSP00000369921	InterPro	IPR013098	Immunoglobulin I-set
ADAMTSL1	9606.ENSP00000369921	InterPro	IPR013273	ADAMTS/ADAMTS-like
ADAMTSL1	9606.ENSP00000369921	InterPro	IPR013783	Immunoglobulin-like fold
ADAMTSL1	9606.ENSP00000369921	InterPro	IPR036179	Immunoglobulin-like domain superfamily
ADAMTSL1	9606.ENSP00000369921	InterPro	IPR036383	Thrombospondin type-1 (TSP1) repeat superfamily
ADAMTSL1	9606.ENSP00000369921	InterPro	IPR045371	ADAMTS/ADAMTS-like, cysteine-rich domain 3
ADAMTSL1	9606.ENSP00000369921	SMART	SM00209	Thrombospondin type 1 repeats
ADAMTSL1	9606.ENSP00000369921	SMART	SM00408	Immunoglobulin C-2 Type
ADAMTSL5	9606.ENSP00000327608	GO Process	GO:0009987	Cellular process
ADAMTSL5	9606.ENSP00000327608	GO Process	GO:0016043	Cellular component organization
ADAMTSL5	9606.ENSP00000327608	GO Process	GO:0030198	Extracellular matrix organization
ADAMTSL5	9606.ENSP00000327608	GO Process	GO:0043062	Extracellular structure organization
ADAMTSL5	9606.ENSP00000327608	GO Process	GO:0045229	External encapsulating structure organization
ADAMTSL5	9606.ENSP00000327608	GO Process	GO:0071840	Cellular component organization or biogenesis
ADAMTSL5	9606.ENSP00000327608	GO Function	GO:0003824	Catalytic activity
ADAMTSL5	9606.ENSP00000327608	GO Function	GO:0004175	Endopeptidase activity
ADAMTSL5	9606.ENSP00000327608	GO Function	GO:0004222	Metalloendopeptidase activity
ADAMTSL5	9606.ENSP00000327608	GO Function	GO:0005488	Binding
ADAMTSL5	9606.ENSP00000327608	GO Function	GO:0005539	Glycosaminoglycan binding
ADAMTSL5	9606.ENSP00000327608	GO Function	GO:0008201	Heparin binding
ADAMTSL5	9606.ENSP00000327608	GO Function	GO:0008233	Peptidase activity
ADAMTSL5	9606.ENSP00000327608	GO Function	GO:0008237	Metallopeptidase activity
ADAMTSL5	9606.ENSP00000327608	GO Function	GO:0016787	Hydrolase activity
ADAMTSL5	9606.ENSP00000327608	GO Function	GO:0050436	Microfibril binding
ADAMTSL5	9606.ENSP00000327608	GO Function	GO:0097367	Carbohydrate derivative binding
ADAMTSL5	9606.ENSP00000327608	GO Function	GO:0140096	Catalytic activity, acting on a protein
ADAMTSL5	9606.ENSP00000327608	GO Function	GO:1901681	Sulfur compound binding
ADAMTSL5	9606.ENSP00000327608	GO Component	GO:0001527	Microfibril
ADAMTSL5	9606.ENSP00000327608	GO Component	GO:0005576	Extracellular region
ADAMTSL5	9606.ENSP00000327608	GO Component	GO:0030312	External encapsulating structure
ADAMTSL5	9606.ENSP00000327608	GO Component	GO:0031012	Extracellular matrix
ADAMTSL5	9606.ENSP00000327608	GO Component	GO:0071944	Cell periphery
ADAMTSL5	9606.ENSP00000327608	GO Component	GO:0099080	Supramolecular complex
ADAMTSL5	9606.ENSP00000327608	GO Component	GO:0099081	Supramolecular polymer
ADAMTSL5	9606.ENSP00000327608	GO Component	GO:0099512	Supramolecular fiber
ADAMTSL5	9606.ENSP00000327608	GO Component	GO:0110165	Cellular anatomical entity
ADAMTSL5	9606.ENSP00000327608	STRING clusters	CL:31664	Mostly uncharacterized, incl. Exopeptidase activity, and Surfactant metabolism
ADAMTSL5	9606.ENSP00000327608	STRING clusters	CL:31665	Mixed, incl. Exopeptidase activity, and A1 Propeptide
ADAMTSL5	9606.ENSP00000327608	STRING clusters	CL:31763	Mixed, incl. Aminopeptidase, and Dipeptidase activity
ADAMTSL5	9606.ENSP00000327608	STRING clusters	CL:31764	Mixed, incl. Aminopeptidase, and Metallodipeptidase activity
ADAMTSL5	9606.ENSP00000327608	STRING clusters	CL:31828	Mixed, incl. UNC-6/NTR/C345C module, and Positive regulation of eosinophil activation
ADAMTSL5	9606.ENSP00000327608	Reactome	HSA-1643685	Disease
ADAMTSL5	9606.ENSP00000327608	Reactome	HSA-3781865	Diseases of glycosylation
ADAMTSL5	9606.ENSP00000327608	Reactome	HSA-3906995	Diseases associated with O-glycosylation of proteins
ADAMTSL5	9606.ENSP00000327608	Reactome	HSA-392499	Metabolism of proteins
ADAMTSL5	9606.ENSP00000327608	Reactome	HSA-5083635	Defective B3GALTL causes PpS
ADAMTSL5	9606.ENSP00000327608	Reactome	HSA-5173105	O-linked glycosylation
ADAMTSL5	9606.ENSP00000327608	Reactome	HSA-5173214	O-glycosylation of TSR domain-containing proteins
ADAMTSL5	9606.ENSP00000327608	Reactome	HSA-5668914	Diseases of metabolism
ADAMTSL5	9606.ENSP00000327608	Reactome	HSA-597592	Post-translational protein modification
ADAMTSL5	9606.ENSP00000327608	COMPARTMENTS	GOCC:0001527	Microfibril
ADAMTSL5	9606.ENSP00000327608	COMPARTMENTS	GOCC:0005576	Extracellular region
ADAMTSL5	9606.ENSP00000327608	COMPARTMENTS	GOCC:0030312	External encapsulating structure
ADAMTSL5	9606.ENSP00000327608	COMPARTMENTS	GOCC:0031012	Extracellular matrix
ADAMTSL5	9606.ENSP00000327608	COMPARTMENTS	GOCC:0071944	Cell periphery
ADAMTSL5	9606.ENSP00000327608	COMPARTMENTS	GOCC:0099080	Supramolecular complex
ADAMTSL5	9606.ENSP00000327608	COMPARTMENTS	GOCC:0099081	Supramolecular polymer
ADAMTSL5	9606.ENSP00000327608	COMPARTMENTS	GOCC:0099512	Supramolecular fiber
ADAMTSL5	9606.ENSP00000327608	COMPARTMENTS	GOCC:0110165	Cellular anatomical entity
ADAMTSL5	9606.ENSP00000327608	UniProt Keywords	KW-0025	Alternative splicing
ADAMTSL5	9606.ENSP00000327608	UniProt Keywords	KW-0272	Extracellular matrix
ADAMTSL5	9606.ENSP00000327608	UniProt Keywords	KW-0325	Glycoprotein
ADAMTSL5	9606.ENSP00000327608	UniProt Keywords	KW-0358	Heparin-binding
ADAMTSL5	9606.ENSP00000327608	UniProt Keywords	KW-0732	Signal
ADAMTSL5	9606.ENSP00000327608	UniProt Keywords	KW-0964	Secreted
ADAMTSL5	9606.ENSP00000327608	UniProt Keywords	KW-1015	Disulfide bond
ADAMTSL5	9606.ENSP00000327608	Pfam	PF01759	UNC-6/NTR/C345C module
ADAMTSL5	9606.ENSP00000327608	InterPro	IPR000884	Thrombospondin type-1 (TSP1) repeat
ADAMTSL5	9606.ENSP00000327608	InterPro	IPR001134	Netrin domain
ADAMTSL5	9606.ENSP00000327608	InterPro	IPR008993	Tissue inhibitor of metalloproteinases-like, OB-fold
ADAMTSL5	9606.ENSP00000327608	InterPro	IPR010294	ADAMTS/ADAMTS-like, Spacer 1
ADAMTSL5	9606.ENSP00000327608	InterPro	IPR013273	ADAMTS/ADAMTS-like
ADAMTSL5	9606.ENSP00000327608	InterPro	IPR018933	Netrin module, non-TIMP type
ADAMTSL5	9606.ENSP00000327608	InterPro	IPR036383	Thrombospondin type-1 (TSP1) repeat superfamily
ADAMTSL5	9606.ENSP00000327608	InterPro	IPR045371	ADAMTS/ADAMTS-like, cysteine-rich domain 3
ADAMTSL5	9606.ENSP00000327608	SMART	SM00209	Thrombospondin type 1 repeats
AFP	9606.ENSP00000379138	GO Process	GO:0000003	Reproduction
AFP	9606.ENSP00000379138	GO Process	GO:0001542	Ovulation from ovarian follicle
AFP	9606.ENSP00000379138	GO Process	GO:0003006	Developmental process involved in reproduction
AFP	9606.ENSP00000379138	GO Process	GO:0006629	Lipid metabolic process
AFP	9606.ENSP00000379138	GO Process	GO:0007154	Cell communication
AFP	9606.ENSP00000379138	GO Process	GO:0007165	Signal transduction
AFP	9606.ENSP00000379138	GO Process	GO:0007166	Cell surface receptor signaling pathway
AFP	9606.ENSP00000379138	GO Process	GO:0007167	Enzyme-linked receptor protein signaling pathway
AFP	9606.ENSP00000379138	GO Process	GO:0007178	Transmembrane receptor protein serine/threonine kinase signaling pathway
AFP	9606.ENSP00000379138	GO Process	GO:0007275	Multicellular organism development
AFP	9606.ENSP00000379138	GO Process	GO:0007276	Gamete generation
AFP	9606.ENSP00000379138	GO Process	GO:0007292	Female gamete generation
AFP	9606.ENSP00000379138	GO Process	GO:0007548	Sex differentiation
AFP	9606.ENSP00000379138	GO Process	GO:0008152	Metabolic process
AFP	9606.ENSP00000379138	GO Process	GO:0008202	Steroid metabolic process
AFP	9606.ENSP00000379138	GO Process	GO:0008207	C21-steroid hormone metabolic process
AFP	9606.ENSP00000379138	GO Process	GO:0008406	Gonad development
AFP	9606.ENSP00000379138	GO Process	GO:0008585	Female gonad development
AFP	9606.ENSP00000379138	GO Process	GO:0009987	Cellular process
AFP	9606.ENSP00000379138	GO Process	GO:0010817	Regulation of hormone levels
AFP	9606.ENSP00000379138	GO Process	GO:0019953	Sexual reproduction
AFP	9606.ENSP00000379138	GO Process	GO:0022414	Reproductive process
AFP	9606.ENSP00000379138	GO Process	GO:0022602	Ovulation cycle process
AFP	9606.ENSP00000379138	GO Process	GO:0023052	Signaling
AFP	9606.ENSP00000379138	GO Process	GO:0030728	Ovulation
AFP	9606.ENSP00000379138	GO Process	GO:0032501	Multicellular organismal process
AFP	9606.ENSP00000379138	GO Process	GO:0032502	Developmental process
AFP	9606.ENSP00000379138	GO Process	GO:0032504	Multicellular organism reproduction
AFP	9606.ENSP00000379138	GO Process	GO:0034754	Cellular hormone metabolic process
AFP	9606.ENSP00000379138	GO Process	GO:0042180	Cellular ketone metabolic process
AFP	9606.ENSP00000379138	GO Process	GO:0042445	Hormone metabolic process
AFP	9606.ENSP00000379138	GO Process	GO:0042448	Progesterone metabolic process
AFP	9606.ENSP00000379138	GO Process	GO:0042698	Ovulation cycle
AFP	9606.ENSP00000379138	GO Process	GO:0044237	Cellular metabolic process
AFP	9606.ENSP00000379138	GO Process	GO:0044238	Primary metabolic process
AFP	9606.ENSP00000379138	GO Process	GO:0044281	Small molecule metabolic process
AFP	9606.ENSP00000379138	GO Process	GO:0045137	Development of primary sexual characteristics
AFP	9606.ENSP00000379138	GO Process	GO:0046545	Development of primary female sexual characteristics
AFP	9606.ENSP00000379138	GO Process	GO:0046660	Female sex differentiation
AFP	9606.ENSP00000379138	GO Process	GO:0048511	Rhythmic process
AFP	9606.ENSP00000379138	GO Process	GO:0048513	Animal organ development
AFP	9606.ENSP00000379138	GO Process	GO:0048608	Reproductive structure development
AFP	9606.ENSP00000379138	GO Process	GO:0048609	Multicellular organismal reproductive process
AFP	9606.ENSP00000379138	GO Process	GO:0048731	System development
AFP	9606.ENSP00000379138	GO Process	GO:0048856	Anatomical structure development
AFP	9606.ENSP00000379138	GO Process	GO:0050789	Regulation of biological process
AFP	9606.ENSP00000379138	GO Process	GO:0050794	Regulation of cellular process
AFP	9606.ENSP00000379138	GO Process	GO:0050896	Response to stimulus
AFP	9606.ENSP00000379138	GO Process	GO:0051716	Cellular response to stimulus
AFP	9606.ENSP00000379138	GO Process	GO:0060395	SMAD protein signal transduction
AFP	9606.ENSP00000379138	GO Process	GO:0061458	Reproductive system development
AFP	9606.ENSP00000379138	GO Process	GO:0065007	Biological regulation
AFP	9606.ENSP00000379138	GO Process	GO:0065008	Regulation of biological quality
AFP	9606.ENSP00000379138	GO Process	GO:0071704	Organic substance metabolic process
AFP	9606.ENSP00000379138	GO Process	GO:0120254	Olefinic compound metabolic process
AFP	9606.ENSP00000379138	GO Process	GO:1901360	Organic cyclic compound metabolic process
AFP	9606.ENSP00000379138	GO Function	GO:0005488	Binding
AFP	9606.ENSP00000379138	GO Function	GO:0005504	Fatty acid binding
AFP	9606.ENSP00000379138	GO Function	GO:0008270	Zinc ion binding
AFP	9606.ENSP00000379138	GO Function	GO:0008289	Lipid binding
AFP	9606.ENSP00000379138	GO Function	GO:0031406	Carboxylic acid binding
AFP	9606.ENSP00000379138	GO Function	GO:0033293	Monocarboxylic acid binding
AFP	9606.ENSP00000379138	GO Function	GO:0043167	Ion binding
AFP	9606.ENSP00000379138	GO Function	GO:0043168	Anion binding
AFP	9606.ENSP00000379138	GO Function	GO:0043169	Cation binding
AFP	9606.ENSP00000379138	GO Function	GO:0046872	Metal ion binding
AFP	9606.ENSP00000379138	GO Function	GO:0046914	Transition metal ion binding
AFP	9606.ENSP00000379138	GO Component	GO:0005576	Extracellular region
AFP	9606.ENSP00000379138	GO Component	GO:0005615	Extracellular space
AFP	9606.ENSP00000379138	GO Component	GO:0005622	Intracellular anatomical structure
AFP	9606.ENSP00000379138	GO Component	GO:0005737	Cytoplasm
AFP	9606.ENSP00000379138	GO Component	GO:0005783	Endoplasmic reticulum
AFP	9606.ENSP00000379138	GO Component	GO:0005788	Endoplasmic reticulum lumen
AFP	9606.ENSP00000379138	GO Component	GO:0012505	Endomembrane system
AFP	9606.ENSP00000379138	GO Component	GO:0031974	Membrane-enclosed lumen
AFP	9606.ENSP00000379138	GO Component	GO:0043226	Organelle
AFP	9606.ENSP00000379138	GO Component	GO:0043227	Membrane-bounded organelle
AFP	9606.ENSP00000379138	GO Component	GO:0043229	Intracellular organelle
AFP	9606.ENSP00000379138	GO Component	GO:0043231	Intracellular membrane-bounded organelle
AFP	9606.ENSP00000379138	GO Component	GO:0043233	Organelle lumen
AFP	9606.ENSP00000379138	GO Component	GO:0070013	Intracellular organelle lumen
AFP	9606.ENSP00000379138	GO Component	GO:0110165	Cellular anatomical entity
AFP	9606.ENSP00000379138	STRING clusters	CL:20085	Mixed, incl. Tetraspanin/Peripherin, and Bone cancer
AFP	9606.ENSP00000379138	STRING clusters	CL:20086	Mixed, incl. Chondrosarcoma, and Mucinous adenocarcinoma
AFP	9606.ENSP00000379138	STRING clusters	CL:20087	Mixed, incl. Mucinous adenocarcinoma, and Apical plasma membrane urothelial plaque
AFP	9606.ENSP00000379138	STRING clusters	CL:20088	Mixed, incl. Signet ring cell adenocarcinoma, and Apical plasma membrane urothelial plaque
AFP	9606.ENSP00000379138	STRING clusters	CL:20090	Signet ring cell adenocarcinoma, and Hydrocele
AFP	9606.ENSP00000379138	KEGG	hsa04390	Hippo signaling pathway
AFP	9606.ENSP00000379138	Reactome	HSA-381426	Regulation of Insulin-like Growth Factor (IGF) transport and uptake by Insulin-like Growth Factor Binding Proteins (IGFBPs)
AFP	9606.ENSP00000379138	Reactome	HSA-392499	Metabolism of proteins
AFP	9606.ENSP00000379138	Reactome	HSA-597592	Post-translational protein modification
AFP	9606.ENSP00000379138	Reactome	HSA-8957275	Post-translational protein phosphorylation
AFP	9606.ENSP00000379138	DISEASES	DOID:0050117	Disease by infectious agent
AFP	9606.ENSP00000379138	DISEASES	DOID:0050624	Gastrointestinal system benign neoplasm
AFP	9606.ENSP00000379138	DISEASES	DOID:0050686	Organ system cancer
AFP	9606.ENSP00000379138	DISEASES	DOID:0050687	Cell type cancer
AFP	9606.ENSP00000379138	DISEASES	DOID:0060072	Benign neoplasm
AFP	9606.ENSP00000379138	DISEASES	DOID:0060084	Cell type benign neoplasm
AFP	9606.ENSP00000379138	DISEASES	DOID:0060085	Organ system benign neoplasm
AFP	9606.ENSP00000379138	DISEASES	DOID:0060089	Endocrine organ benign neoplasm
AFP	9606.ENSP00000379138	DISEASES	DOID:0060091	Cardiovascular organ benign neoplasm
AFP	9606.ENSP00000379138	DISEASES	DOID:0060118	Thoracic disease
AFP	9606.ENSP00000379138	DISEASES	DOID:0060429	Chromosomal duplication syndrome
AFP	9606.ENSP00000379138	DISEASES	DOID:0060534	Hepatoid adenocarcinoma
AFP	9606.ENSP00000379138	DISEASES	DOID:0060668	Anencephaly
AFP	9606.ENSP00000379138	DISEASES	DOID:0060903	Thrombosis
AFP	9606.ENSP00000379138	DISEASES	DOID:0080014	Chromosomal disease
AFP	9606.ENSP00000379138	DISEASES	DOID:0080015	Physical disorder
AFP	9606.ENSP00000379138	DISEASES	DOID:0080074	Neural tube defect
AFP	9606.ENSP00000379138	DISEASES	DOID:0080355	Hepatobiliary system cancer
AFP	9606.ENSP00000379138	DISEASES	DOID:0080601	Germ cell benign neoplasm
AFP	9606.ENSP00000379138	DISEASES	DOID:0080602	Benign teratoma
AFP	9606.ENSP00000379138	DISEASES	DOID:10534	Stomach cancer
AFP	9606.ENSP00000379138	DISEASES	DOID:10762	Portal hypertension
AFP	9606.ENSP00000379138	DISEASES	DOID:1085	Edwards syndrome
AFP	9606.ENSP00000379138	DISEASES	DOID:1100	Ovarian disease
AFP	9606.ENSP00000379138	DISEASES	DOID:11044	Gastroschisis
AFP	9606.ENSP00000379138	DISEASES	DOID:1115	Sarcoma
AFP	9606.ENSP00000379138	DISEASES	DOID:112	Esophageal varix
AFP	9606.ENSP00000379138	DISEASES	DOID:11695	Portal vein thrombosis
AFP	9606.ENSP00000379138	DISEASES	DOID:119	Vaginal cancer
AFP	9606.ENSP00000379138	DISEASES	DOID:120	Female reproductive organ cancer
AFP	9606.ENSP00000379138	DISEASES	DOID:121	Vaginal disease
AFP	9606.ENSP00000379138	DISEASES	DOID:1287	Cardiovascular system disease
AFP	9606.ENSP00000379138	DISEASES	DOID:1319	Brain cancer
AFP	9606.ENSP00000379138	DISEASES	DOID:13413	Hepatic encephalopathy
AFP	9606.ENSP00000379138	DISEASES	DOID:14566	Disease of cellular proliferation
AFP	9606.ENSP00000379138	DISEASES	DOID:1475	Lymphangioma
AFP	9606.ENSP00000379138	DISEASES	DOID:15	Reproductive system disease
AFP	9606.ENSP00000379138	DISEASES	DOID:162	Cancer
AFP	9606.ENSP00000379138	DISEASES	DOID:170	Endocrine gland cancer
AFP	9606.ENSP00000379138	DISEASES	DOID:178	Vascular disease
AFP	9606.ENSP00000379138	DISEASES	DOID:1793	Pancreatic cancer
AFP	9606.ENSP00000379138	DISEASES	DOID:1795	Tumor of exocrine pancreas
AFP	9606.ENSP00000379138	DISEASES	DOID:1884	Viral hepatitis
AFP	9606.ENSP00000379138	DISEASES	DOID:1910	Vaginal yolk sac tumor
AFP	9606.ENSP00000379138	DISEASES	DOID:1911	Endodermal sinus tumor
AFP	9606.ENSP00000379138	DISEASES	DOID:193	Reproductive organ cancer
AFP	9606.ENSP00000379138	DISEASES	DOID:2021	Placenta cancer
AFP	9606.ENSP00000379138	DISEASES	DOID:2043	Hepatitis B
AFP	9606.ENSP00000379138	DISEASES	DOID:2127	Brain germinoma
AFP	9606.ENSP00000379138	DISEASES	DOID:2155	Malignant ovarian germ cell neoplasm
AFP	9606.ENSP00000379138	DISEASES	DOID:2156	Ovarian germ cell cancer
AFP	9606.ENSP00000379138	DISEASES	DOID:2237	Hepatitis
AFP	9606.ENSP00000379138	DISEASES	DOID:2277	Gonadal disease
AFP	9606.ENSP00000379138	DISEASES	DOID:229	Female reproductive system disease
AFP	9606.ENSP00000379138	DISEASES	DOID:2394	Ovarian cancer
AFP	9606.ENSP00000379138	DISEASES	DOID:2490	Congenital nervous system abnormality
AFP	9606.ENSP00000379138	DISEASES	DOID:2519	Testicular disease
AFP	9606.ENSP00000379138	DISEASES	DOID:26	Pancreas disease
AFP	9606.ENSP00000379138	DISEASES	DOID:2658	Dermoid cyst
AFP	9606.ENSP00000379138	DISEASES	DOID:2660	Cystic teratoma
AFP	9606.ENSP00000379138	DISEASES	DOID:270	Liver sarcoma
AFP	9606.ENSP00000379138	DISEASES	DOID:272	Hepatic vascular disease
AFP	9606.ENSP00000379138	DISEASES	DOID:28	Endocrine system disease
AFP	9606.ENSP00000379138	DISEASES	DOID:299	Adenocarcinoma
AFP	9606.ENSP00000379138	DISEASES	DOID:2994	Germ cell cancer
AFP	9606.ENSP00000379138	DISEASES	DOID:2998	Testicular cancer
AFP	9606.ENSP00000379138	DISEASES	DOID:305	Carcinoma
AFP	9606.ENSP00000379138	DISEASES	DOID:3081	Cystic lymphangioma
AFP	9606.ENSP00000379138	DISEASES	DOID:3093	Nervous system cancer
AFP	9606.ENSP00000379138	DISEASES	DOID:3095	Germ cell and embryonal cancer
AFP	9606.ENSP00000379138	DISEASES	DOID:3117	Hepatobiliary benign neoplasm
AFP	9606.ENSP00000379138	DISEASES	DOID:3118	Hepatobiliary disease
AFP	9606.ENSP00000379138	DISEASES	DOID:3119	Gastrointestinal system cancer
AFP	9606.ENSP00000379138	DISEASES	DOID:3304	Germinoma
AFP	9606.ENSP00000379138	DISEASES	DOID:3306	Mixed germ cell cancer
AFP	9606.ENSP00000379138	DISEASES	DOID:3307	Teratoma
AFP	9606.ENSP00000379138	DISEASES	DOID:3308	Embryonal carcinoma
AFP	9606.ENSP00000379138	DISEASES	DOID:331	Central nervous system disease
AFP	9606.ENSP00000379138	DISEASES	DOID:3317	Hepatic angiomyolipoma
AFP	9606.ENSP00000379138	DISEASES	DOID:345	Uterine disease
AFP	9606.ENSP00000379138	DISEASES	DOID:3571	Liver cancer
AFP	9606.ENSP00000379138	DISEASES	DOID:3594	Choriocarcinoma
AFP	9606.ENSP00000379138	DISEASES	DOID:3620	Central nervous system cancer
AFP	9606.ENSP00000379138	DISEASES	DOID:363	Uterine cancer
AFP	9606.ENSP00000379138	DISEASES	DOID:3856	Male reproductive organ cancer
AFP	9606.ENSP00000379138	DISEASES	DOID:4	Disease
AFP	9606.ENSP00000379138	DISEASES	DOID:409	Liver disease
AFP	9606.ENSP00000379138	DISEASES	DOID:4138	Bile duct disease
AFP	9606.ENSP00000379138	DISEASES	DOID:4440	Seminoma
AFP	9606.ENSP00000379138	DISEASES	DOID:4441	Dysgerminoma
AFP	9606.ENSP00000379138	DISEASES	DOID:4606	Bile duct cancer
AFP	9606.ENSP00000379138	DISEASES	DOID:4607	Biliary tract cancer
AFP	9606.ENSP00000379138	DISEASES	DOID:48	Male reproductive system disease
AFP	9606.ENSP00000379138	DISEASES	DOID:4896	Bile duct adenocarcinoma
AFP	9606.ENSP00000379138	DISEASES	DOID:4897	Bile duct carcinoma
AFP	9606.ENSP00000379138	DISEASES	DOID:4905	Pancreatic carcinoma
AFP	9606.ENSP00000379138	DISEASES	DOID:4928	Intrahepatic cholangiocarcinoma
AFP	9606.ENSP00000379138	DISEASES	DOID:4947	Cholangiocarcinoma
AFP	9606.ENSP00000379138	DISEASES	DOID:5015	Fibrolamellar carcinoma
AFP	9606.ENSP00000379138	DISEASES	DOID:5082	Liver cirrhosis
AFP	9606.ENSP00000379138	DISEASES	DOID:5093	Thoracic cancer
AFP	9606.ENSP00000379138	DISEASES	DOID:5344	Testicular yolk sac tumor
AFP	9606.ENSP00000379138	DISEASES	DOID:5345	Testicular non-seminomatous germ cell cancer
AFP	9606.ENSP00000379138	DISEASES	DOID:5350	Ovarian endodermal sinus tumor
AFP	9606.ENSP00000379138	DISEASES	DOID:5351	Ovarian primitive germ cell tumor
AFP	9606.ENSP00000379138	DISEASES	DOID:5551	Choriocarcinoma of the testis
AFP	9606.ENSP00000379138	DISEASES	DOID:5556	Testicular malignant germ cell cancer
AFP	9606.ENSP00000379138	DISEASES	DOID:5557	Testicular germ cell cancer
AFP	9606.ENSP00000379138	DISEASES	DOID:5559	Mediastinal cancer
AFP	9606.ENSP00000379138	DISEASES	DOID:5561	Gastric teratoma
AFP	9606.ENSP00000379138	DISEASES	DOID:5563	Malignant teratoma
AFP	9606.ENSP00000379138	DISEASES	DOID:5565	Adult teratoma
AFP	9606.ENSP00000379138	DISEASES	DOID:5566	Mature teratoma
AFP	9606.ENSP00000379138	DISEASES	DOID:5677	Extragonadal nonseminomatous germ cell tumor
AFP	9606.ENSP00000379138	DISEASES	DOID:5789	Mixed hepatoblastoma
AFP	9606.ENSP00000379138	DISEASES	DOID:60006	Benign vascular tumor
AFP	9606.ENSP00000379138	DISEASES	DOID:6050	Esophageal disease
AFP	9606.ENSP00000379138	DISEASES	DOID:6082	Pediatric testicular germ cell tumor
AFP	9606.ENSP00000379138	DISEASES	DOID:630	Genetic disease
AFP	9606.ENSP00000379138	DISEASES	DOID:6823	Pancreatoblastoma
AFP	9606.ENSP00000379138	DISEASES	DOID:684	Hepatocellular carcinoma
AFP	9606.ENSP00000379138	DISEASES	DOID:686	Liver carcinoma
AFP	9606.ENSP00000379138	DISEASES	DOID:687	Hepatoblastoma
AFP	9606.ENSP00000379138	DISEASES	DOID:688	Embryonal cancer
AFP	9606.ENSP00000379138	DISEASES	DOID:7	Disease of anatomical entity
AFP	9606.ENSP00000379138	DISEASES	DOID:7202	Intermediate malignant teratoma
AFP	9606.ENSP00000379138	DISEASES	DOID:76	Stomach disease
AFP	9606.ENSP00000379138	DISEASES	DOID:77	Gastrointestinal system disease
AFP	9606.ENSP00000379138	DISEASES	DOID:780	Placenta disease
AFP	9606.ENSP00000379138	DISEASES	DOID:799	Varicose veins
AFP	9606.ENSP00000379138	DISEASES	DOID:8118	Mature gastric teratoma
AFP	9606.ENSP00000379138	DISEASES	DOID:863	Nervous system disease
AFP	9606.ENSP00000379138	DISEASES	DOID:866	Vein disease
AFP	9606.ENSP00000379138	DISEASES	DOID:916	Liver benign neoplasm
AFP	9606.ENSP00000379138	DISEASES	DOID:918	Liver inflammatory pseudotumor
AFP	9606.ENSP00000379138	DISEASES	DOID:934	Viral infectious disease
AFP	9606.ENSP00000379138	DISEASES	DOID:936	Brain disease
AFP	9606.ENSP00000379138	DISEASES	DOID:9741	Biliary tract disease
AFP	9606.ENSP00000379138	DISEASES	DOID:9912	Hydrocele
AFP	9606.ENSP00000379138	TISSUES	BTO:0000000	Tissues, cell types and enzyme sources
AFP	9606.ENSP00000379138	TISSUES	BTO:0000042	Animal
AFP	9606.ENSP00000379138	TISSUES	BTO:0000058	Alimentary canal
AFP	9606.ENSP00000379138	TISSUES	BTO:0000068	Amniotic fluid
AFP	9606.ENSP00000379138	TISSUES	BTO:0000081	Reproductive system
AFP	9606.ENSP00000379138	TISSUES	BTO:0000082	Male reproductive system
AFP	9606.ENSP00000379138	TISSUES	BTO:0000083	Female reproductive system
AFP	9606.ENSP00000379138	TISSUES	BTO:0000088	Cardiovascular system
AFP	9606.ENSP00000379138	TISSUES	BTO:0000122	Bile duct
AFP	9606.ENSP00000379138	TISSUES	BTO:0000142	Brain
AFP	9606.ENSP00000379138	TISSUES	BTO:0000174	Embryonic structure
AFP	9606.ENSP00000379138	TISSUES	BTO:0000203	Respiratory system
AFP	9606.ENSP00000379138	TISSUES	BTO:0000227	Central nervous system
AFP	9606.ENSP00000379138	TISSUES	BTO:0000234	Vein
AFP	9606.ENSP00000379138	TISSUES	BTO:0000282	Head
AFP	9606.ENSP00000379138	TISSUES	BTO:0000284	Organism form
AFP	9606.ENSP00000379138	TISSUES	BTO:0000345	Digestive gland
AFP	9606.ENSP00000379138	TISSUES	BTO:0000369	Egg
AFP	9606.ENSP00000379138	TISSUES	BTO:0000421	Connective tissue
AFP	9606.ENSP00000379138	TISSUES	BTO:0000448	Fetal serum
AFP	9606.ENSP00000379138	TISSUES	BTO:0000449	Fetus
AFP	9606.ENSP00000379138	TISSUES	BTO:0000511	Gastrointestinal tract
AFP	9606.ENSP00000379138	TISSUES	BTO:0000522	Gland
AFP	9606.ENSP00000379138	TISSUES	BTO:0000562	Heart
AFP	9606.ENSP00000379138	TISSUES	BTO:0000570	Hematopoietic system
AFP	9606.ENSP00000379138	TISSUES	BTO:0000573	Artery
AFP	9606.ENSP00000379138	TISSUES	BTO:0000759	Liver
AFP	9606.ENSP00000379138	TISSUES	BTO:0000763	Lung
AFP	9606.ENSP00000379138	TISSUES	BTO:0001085	Vascular system
AFP	9606.ENSP00000379138	TISSUES	BTO:0001102	Blood vessel
AFP	9606.ENSP00000379138	TISSUES	BTO:0001188	Root
AFP	9606.ENSP00000379138	TISSUES	BTO:0001190	Root nodule
AFP	9606.ENSP00000379138	TISSUES	BTO:0001239	Serum
AFP	9606.ENSP00000379138	TISSUES	BTO:0001461	Whole plant
AFP	9606.ENSP00000379138	TISSUES	BTO:0001471	Yolk sac
AFP	9606.ENSP00000379138	TISSUES	BTO:0001481	Plant
AFP	9606.ENSP00000379138	TISSUES	BTO:0001484	Nervous system
AFP	9606.ENSP00000379138	TISSUES	BTO:0001488	Endocrine gland
AFP	9606.ENSP00000379138	TISSUES	BTO:0001489	Whole body
AFP	9606.ENSP00000379138	TISSUES	BTO:0001491	Viscus
AFP	9606.ENSP00000379138	TISSUES	BTO:0001792	Portal vein
AFP	9606.ENSP00000379138	TISSUES	BTO:0002666	Adult stem cell
AFP	9606.ENSP00000379138	TISSUES	BTO:0003091	Urogenital system
AFP	9606.ENSP00000379138	TISSUES	BTO:0003097	External male genital organ
AFP	9606.ENSP00000379138	TISSUES	BTO:0003098	Scrotum
AFP	9606.ENSP00000379138	TISSUES	BTO:0003914	Interstitial cell of Cajal
AFP	9606.ENSP00000379138	TISSUES	BTO:0004238	Interstitial cell
AFP	9606.ENSP00000379138	TISSUES	BTO:0004270	Adult liver stem cell
AFP	9606.ENSP00000379138	TISSUES	BTO:0004307	Hepatic artery
AFP	9606.ENSP00000379138	TISSUES	BTO:0006078	Pluripotent stem cell
AFP	9606.ENSP00000379138	COMPARTMENTS	GOCC:0005576	Extracellular region
AFP	9606.ENSP00000379138	COMPARTMENTS	GOCC:0005615	Extracellular space
AFP	9606.ENSP00000379138	COMPARTMENTS	GOCC:0005622	Intracellular
AFP	9606.ENSP00000379138	COMPARTMENTS	GOCC:0005737	Cytoplasm
AFP	9606.ENSP00000379138	COMPARTMENTS	GOCC:0005783	Endoplasmic reticulum
AFP	9606.ENSP00000379138	COMPARTMENTS	GOCC:0005788	Endoplasmic reticulum lumen
AFP	9606.ENSP00000379138	COMPARTMENTS	GOCC:0009279	Cell outer membrane
AFP	9606.ENSP00000379138	COMPARTMENTS	GOCC:0012505	Endomembrane system
AFP	9606.ENSP00000379138	COMPARTMENTS	GOCC:0016020	Membrane
AFP	9606.ENSP00000379138	COMPARTMENTS	GOCC:0019867	Outer membrane
AFP	9606.ENSP00000379138	COMPARTMENTS	GOCC:0030312	External encapsulating structure
AFP	9606.ENSP00000379138	COMPARTMENTS	GOCC:0030313	Cell envelope
AFP	9606.ENSP00000379138	COMPARTMENTS	GOCC:0031974	Membrane-enclosed lumen
AFP	9606.ENSP00000379138	COMPARTMENTS	GOCC:0031975	Envelope
AFP	9606.ENSP00000379138	COMPARTMENTS	GOCC:0032991	Protein-containing complex
AFP	9606.ENSP00000379138	COMPARTMENTS	GOCC:0036407	Mycolate outer membrane
AFP	9606.ENSP00000379138	COMPARTMENTS	GOCC:0043226	Organelle
AFP	9606.ENSP00000379138	COMPARTMENTS	GOCC:0043227	Membrane-bounded organelle
AFP	9606.ENSP00000379138	COMPARTMENTS	GOCC:0043229	Intracellular organelle
AFP	9606.ENSP00000379138	COMPARTMENTS	GOCC:0043231	Intracellular membrane-bounded organelle
AFP	9606.ENSP00000379138	COMPARTMENTS	GOCC:0043233	Organelle lumen
AFP	9606.ENSP00000379138	COMPARTMENTS	GOCC:0043511	Inhibin complex
AFP	9606.ENSP00000379138	COMPARTMENTS	GOCC:0043512	Inhibin A complex
AFP	9606.ENSP00000379138	COMPARTMENTS	GOCC:0070013	Intracellular organelle lumen
AFP	9606.ENSP00000379138	COMPARTMENTS	GOCC:0071944	Cell periphery
AFP	9606.ENSP00000379138	COMPARTMENTS	GOCC:0110165	Cellular anatomical entity
AFP	9606.ENSP00000379138	Monarch	EFO:0005127	Cancer biomarker measurement
AFP	9606.ENSP00000379138	Monarch	HP:0000118	Phenotypic abnormality
AFP	9606.ENSP00000379138	Monarch	HP:0001939	Abnormality of metabolism/homeostasis
AFP	9606.ENSP00000379138	Monarch	HP:0006254	Elevated alpha-fetoprotein
AFP	9606.ENSP00000379138	Monarch	HP:0010876	Abnormal circulating protein concentration
AFP	9606.ENSP00000379138	Monarch	HP:0032180	Abnormal circulating metabolite concentration
AFP	9606.ENSP00000379138	Monarch	HP:0045056	Abnormal levels of alpha-fetoprotein
AFP	9606.ENSP00000379138	Monarch	HP:0045057	Decreased levels of alpha-fetoprotein
AFP	9606.ENSP00000379138	UniProt Keywords	KW-0186	Copper
AFP	9606.ENSP00000379138	UniProt Keywords	KW-0325	Glycoprotein
AFP	9606.ENSP00000379138	UniProt Keywords	KW-0479	Metal-binding
AFP	9606.ENSP00000379138	UniProt Keywords	KW-0533	Nickel
AFP	9606.ENSP00000379138	UniProt Keywords	KW-0597	Phosphoprotein
AFP	9606.ENSP00000379138	UniProt Keywords	KW-0677	Repeat
AFP	9606.ENSP00000379138	UniProt Keywords	KW-0732	Signal
AFP	9606.ENSP00000379138	UniProt Keywords	KW-0765	Sulfation
AFP	9606.ENSP00000379138	UniProt Keywords	KW-0964	Secreted
AFP	9606.ENSP00000379138	UniProt Keywords	KW-1015	Disulfide bond
AFP	9606.ENSP00000379138	InterPro	IPR000264	ALB/AFP/VDB
AFP	9606.ENSP00000379138	InterPro	IPR014760	Serum albumin, N-terminal
AFP	9606.ENSP00000379138	InterPro	IPR020857	Serum albumin, conserved site
AFP	9606.ENSP00000379138	InterPro	IPR020858	Serum albumin-like
AFP	9606.ENSP00000379138	InterPro	IPR021177	Serum albumin/Alpha-fetoprotein/Afamin
AFP	9606.ENSP00000379138	SMART	SM00103	Serum albumin
AKAP17A	9606.ENSP00000324827	GO Process	GO:0001775	Cell activation
AKAP17A	9606.ENSP00000324827	GO Process	GO:0002376	Immune system process
AKAP17A	9606.ENSP00000324827	GO Process	GO:0006139	Nucleobase-containing compound metabolic process
AKAP17A	9606.ENSP00000324827	GO Process	GO:0006355	Regulation of transcription, DNA-templated
AKAP17A	9606.ENSP00000324827	GO Process	GO:0006396	RNA processing
AKAP17A	9606.ENSP00000324827	GO Process	GO:0006397	mRNA processing
AKAP17A	9606.ENSP00000324827	GO Process	GO:0006725	Cellular aromatic compound metabolic process
AKAP17A	9606.ENSP00000324827	GO Process	GO:0006807	Nitrogen compound metabolic process
AKAP17A	9606.ENSP00000324827	GO Process	GO:0007154	Cell communication
AKAP17A	9606.ENSP00000324827	GO Process	GO:0007165	Signal transduction
AKAP17A	9606.ENSP00000324827	GO Process	GO:0008152	Metabolic process
AKAP17A	9606.ENSP00000324827	GO Process	GO:0008380	RNA splicing
AKAP17A	9606.ENSP00000324827	GO Process	GO:0009889	Regulation of biosynthetic process
AKAP17A	9606.ENSP00000324827	GO Process	GO:0009987	Cellular process
AKAP17A	9606.ENSP00000324827	GO Process	GO:0010467	Gene expression
AKAP17A	9606.ENSP00000324827	GO Process	GO:0010468	Regulation of gene expression
AKAP17A	9606.ENSP00000324827	GO Process	GO:0010556	Regulation of macromolecule biosynthetic process
AKAP17A	9606.ENSP00000324827	GO Process	GO:0016070	RNA metabolic process
AKAP17A	9606.ENSP00000324827	GO Process	GO:0016071	mRNA metabolic process
AKAP17A	9606.ENSP00000324827	GO Process	GO:0019219	Regulation of nucleobase-containing compound metabolic process
AKAP17A	9606.ENSP00000324827	GO Process	GO:0019222	Regulation of metabolic process
AKAP17A	9606.ENSP00000324827	GO Process	GO:0023052	Signaling
AKAP17A	9606.ENSP00000324827	GO Process	GO:0031323	Regulation of cellular metabolic process
AKAP17A	9606.ENSP00000324827	GO Process	GO:0031326	Regulation of cellular biosynthetic process
AKAP17A	9606.ENSP00000324827	GO Process	GO:0034641	Cellular nitrogen compound metabolic process
AKAP17A	9606.ENSP00000324827	GO Process	GO:0042113	B cell activation
AKAP17A	9606.ENSP00000324827	GO Process	GO:0043170	Macromolecule metabolic process
AKAP17A	9606.ENSP00000324827	GO Process	GO:0043484	Regulation of RNA splicing
AKAP17A	9606.ENSP00000324827	GO Process	GO:0044237	Cellular metabolic process
AKAP17A	9606.ENSP00000324827	GO Process	GO:0044238	Primary metabolic process
AKAP17A	9606.ENSP00000324827	GO Process	GO:0045321	Leukocyte activation
AKAP17A	9606.ENSP00000324827	GO Process	GO:0046483	Heterocycle metabolic process
AKAP17A	9606.ENSP00000324827	GO Process	GO:0046649	Lymphocyte activation
AKAP17A	9606.ENSP00000324827	GO Process	GO:0050789	Regulation of biological process
AKAP17A	9606.ENSP00000324827	GO Process	GO:0050794	Regulation of cellular process
AKAP17A	9606.ENSP00000324827	GO Process	GO:0050896	Response to stimulus
AKAP17A	9606.ENSP00000324827	GO Process	GO:0051171	Regulation of nitrogen compound metabolic process
AKAP17A	9606.ENSP00000324827	GO Process	GO:0051252	Regulation of RNA metabolic process
AKAP17A	9606.ENSP00000324827	GO Process	GO:0051716	Cellular response to stimulus
AKAP17A	9606.ENSP00000324827	GO Process	GO:0060255	Regulation of macromolecule metabolic process
AKAP17A	9606.ENSP00000324827	GO Process	GO:0065007	Biological regulation
AKAP17A	9606.ENSP00000324827	GO Process	GO:0071704	Organic substance metabolic process
AKAP17A	9606.ENSP00000324827	GO Process	GO:0080090	Regulation of primary metabolic process
AKAP17A	9606.ENSP00000324827	GO Process	GO:0090304	Nucleic acid metabolic process
AKAP17A	9606.ENSP00000324827	GO Process	GO:1901360	Organic cyclic compound metabolic process
AKAP17A	9606.ENSP00000324827	GO Process	GO:1903506	Regulation of nucleic acid-templated transcription
AKAP17A	9606.ENSP00000324827	GO Process	GO:2001141	Regulation of RNA biosynthetic process
AKAP17A	9606.ENSP00000324827	GO Function	GO:0003676	Nucleic acid binding
AKAP17A	9606.ENSP00000324827	GO Function	GO:0003723	RNA binding
AKAP17A	9606.ENSP00000324827	GO Function	GO:0005488	Binding
AKAP17A	9606.ENSP00000324827	GO Function	GO:0005515	Protein binding
AKAP17A	9606.ENSP00000324827	GO Function	GO:0051018	Protein kinase A binding
AKAP17A	9606.ENSP00000324827	GO Function	GO:0097159	Organic cyclic compound binding
AKAP17A	9606.ENSP00000324827	GO Function	GO:1901363	Heterocyclic compound binding
AKAP17A	9606.ENSP00000324827	GO Component	GO:0005622	Intracellular anatomical structure
AKAP17A	9606.ENSP00000324827	GO Component	GO:0005634	Nucleus
AKAP17A	9606.ENSP00000324827	GO Component	GO:0005654	Nucleoplasm
AKAP17A	9606.ENSP00000324827	GO Component	GO:0005681	Spliceosomal complex
AKAP17A	9606.ENSP00000324827	GO Component	GO:0005737	Cytoplasm
AKAP17A	9606.ENSP00000324827	GO Component	GO:0005829	Cytosol
AKAP17A	9606.ENSP00000324827	GO Component	GO:0016604	Nuclear body
AKAP17A	9606.ENSP00000324827	GO Component	GO:0016607	Nuclear speck
AKAP17A	9606.ENSP00000324827	GO Component	GO:0031974	Membrane-enclosed lumen
AKAP17A	9606.ENSP00000324827	GO Component	GO:0031981	Nuclear lumen
AKAP17A	9606.ENSP00000324827	GO Component	GO:0032991	Protein-containing complex
AKAP17A	9606.ENSP00000324827	GO Component	GO:0043226	Organelle
AKAP17A	9606.ENSP00000324827	GO Component	GO:0043227	Membrane-bounded organelle
AKAP17A	9606.ENSP00000324827	GO Component	GO:0043229	Intracellular organelle
AKAP17A	9606.ENSP00000324827	GO Component	GO:0043231	Intracellular membrane-bounded organelle
AKAP17A	9606.ENSP00000324827	GO Component	GO:0043233	Organelle lumen
AKAP17A	9606.ENSP00000324827	GO Component	GO:0070013	Intracellular organelle lumen
AKAP17A	9606.ENSP00000324827	GO Component	GO:0110165	Cellular anatomical entity
AKAP17A	9606.ENSP00000324827	GO Component	GO:0140513	Nuclear protein-containing complex
AKAP17A	9606.ENSP00000324827	GO Component	GO:1990904	Ribonucleoprotein complex
AKAP17A	9606.ENSP00000324827	STRING clusters	CL:7825	Mixed, incl. NAP-like superfamily, and RNA recognition motif
AKAP17A	9606.ENSP00000324827	STRING clusters	CL:7826	Mixed, incl. NAP-like superfamily, and RNA recognition motif
AKAP17A	9606.ENSP00000324827	STRING clusters	CL:7827	Mostly uncharacterized, incl. Y-linked monogenic disease, and RBM1CTR (NUC064) family
AKAP17A	9606.ENSP00000324827	STRING clusters	CL:7941	Mixed, incl. Variable charge X/Y family, and C-terminal region of aryl-sulfatase
AKAP17A	9606.ENSP00000324827	STRING clusters	CL:7961	Mixed, incl. Dimerisation domain, and PI-PLC X domain-containing protein 1/2/3
AKAP17A	9606.ENSP00000324827	DISEASES	DOID:0050686	Organ system cancer
AKAP17A	9606.ENSP00000324827	DISEASES	DOID:1037	Lymphoid leukemia
AKAP17A	9606.ENSP00000324827	DISEASES	DOID:1240	Leukemia
AKAP17A	9606.ENSP00000324827	DISEASES	DOID:12603	Acute leukemia
AKAP17A	9606.ENSP00000324827	DISEASES	DOID:14566	Disease of cellular proliferation
AKAP17A	9606.ENSP00000324827	DISEASES	DOID:162	Cancer
AKAP17A	9606.ENSP00000324827	DISEASES	DOID:2531	Hematologic cancer
AKAP17A	9606.ENSP00000324827	DISEASES	DOID:4	Disease
AKAP17A	9606.ENSP00000324827	DISEASES	DOID:7	Disease of anatomical entity
AKAP17A	9606.ENSP00000324827	DISEASES	DOID:74	Hematopoietic system disease
AKAP17A	9606.ENSP00000324827	DISEASES	DOID:9952	Acute lymphoblastic leukemia
AKAP17A	9606.ENSP00000324827	DISEASES	DOID:9954	Null-cell leukemia
AKAP17A	9606.ENSP00000324827	COMPARTMENTS	GOCC:0005622	Intracellular
AKAP17A	9606.ENSP00000324827	COMPARTMENTS	GOCC:0005634	Nucleus
AKAP17A	9606.ENSP00000324827	COMPARTMENTS	GOCC:0005654	Nucleoplasm
AKAP17A	9606.ENSP00000324827	COMPARTMENTS	GOCC:0005737	Cytoplasm
AKAP17A	9606.ENSP00000324827	COMPARTMENTS	GOCC:0005829	Cytosol
AKAP17A	9606.ENSP00000324827	COMPARTMENTS	GOCC:0016604	Nuclear body
AKAP17A	9606.ENSP00000324827	COMPARTMENTS	GOCC:0016607	Nuclear speck
AKAP17A	9606.ENSP00000324827	COMPARTMENTS	GOCC:0031974	Membrane-enclosed lumen
AKAP17A	9606.ENSP00000324827	COMPARTMENTS	GOCC:0031981	Nuclear lumen
AKAP17A	9606.ENSP00000324827	COMPARTMENTS	GOCC:0043226	Organelle
AKAP17A	9606.ENSP00000324827	COMPARTMENTS	GOCC:0043227	Membrane-bounded organelle
AKAP17A	9606.ENSP00000324827	COMPARTMENTS	GOCC:0043229	Intracellular organelle
AKAP17A	9606.ENSP00000324827	COMPARTMENTS	GOCC:0043231	Intracellular membrane-bounded organelle
AKAP17A	9606.ENSP00000324827	COMPARTMENTS	GOCC:0043233	Organelle lumen
AKAP17A	9606.ENSP00000324827	COMPARTMENTS	GOCC:0070013	Intracellular organelle lumen
AKAP17A	9606.ENSP00000324827	COMPARTMENTS	GOCC:0110165	Cellular anatomical entity
AKAP17A	9606.ENSP00000324827	UniProt Keywords	KW-0025	Alternative splicing
AKAP17A	9606.ENSP00000324827	UniProt Keywords	KW-0507	mRNA processing
AKAP17A	9606.ENSP00000324827	UniProt Keywords	KW-0508	mRNA splicing
AKAP17A	9606.ENSP00000324827	UniProt Keywords	KW-0539	Nucleus
AKAP17A	9606.ENSP00000324827	UniProt Keywords	KW-0597	Phosphoprotein
AKAP17A	9606.ENSP00000324827	UniProt Keywords	KW-0694	RNA-binding
AKAP17A	9606.ENSP00000324827	UniProt Keywords	KW-0747	Spliceosome
AKAP17A	9606.ENSP00000324827	UniProt Keywords	KW-0832	Ubl conjugation
AKAP17A	9606.ENSP00000324827	UniProt Keywords	KW-1017	Isopeptide bond
AKAP17A	9606.ENSP00000324827	InterPro	IPR035979	RNA-binding domain superfamily
ALYREF	9606.ENSP00000421592	GO Process	GO:0000018	Regulation of DNA recombination
ALYREF	9606.ENSP00000421592	GO Process	GO:0000375	RNA splicing, via transesterification reactions
ALYREF	9606.ENSP00000421592	GO Process	GO:0000377	RNA splicing, via transesterification reactions with bulged adenosine as nucleophile
ALYREF	9606.ENSP00000421592	GO Process	GO:0000398	mRNA splicing, via spliceosome
ALYREF	9606.ENSP00000421592	GO Process	GO:0001503	Ossification
ALYREF	9606.ENSP00000421592	GO Process	GO:0001649	Osteoblast differentiation
ALYREF	9606.ENSP00000421592	GO Process	GO:0006139	Nucleobase-containing compound metabolic process
ALYREF	9606.ENSP00000421592	GO Process	GO:0006259	DNA metabolic process
ALYREF	9606.ENSP00000421592	GO Process	GO:0006260	DNA replication
ALYREF	9606.ENSP00000421592	GO Process	GO:0006261	DNA-templated DNA replication
ALYREF	9606.ENSP00000421592	GO Process	GO:0006355	Regulation of transcription, DNA-templated
ALYREF	9606.ENSP00000421592	GO Process	GO:0006396	RNA processing
ALYREF	9606.ENSP00000421592	GO Process	GO:0006397	mRNA processing
ALYREF	9606.ENSP00000421592	GO Process	GO:0006403	RNA localization
ALYREF	9606.ENSP00000421592	GO Process	GO:0006405	RNA export from nucleus
ALYREF	9606.ENSP00000421592	GO Process	GO:0006406	mRNA export from nucleus
ALYREF	9606.ENSP00000421592	GO Process	GO:0006725	Cellular aromatic compound metabolic process
ALYREF	9606.ENSP00000421592	GO Process	GO:0006807	Nitrogen compound metabolic process
ALYREF	9606.ENSP00000421592	GO Process	GO:0006810	Transport
ALYREF	9606.ENSP00000421592	GO Process	GO:0006913	Nucleocytoplasmic transport
ALYREF	9606.ENSP00000421592	GO Process	GO:0008152	Metabolic process
ALYREF	9606.ENSP00000421592	GO Process	GO:0008380	RNA splicing
ALYREF	9606.ENSP00000421592	GO Process	GO:0009889	Regulation of biosynthetic process
ALYREF	9606.ENSP00000421592	GO Process	GO:0009891	Positive regulation of biosynthetic process
ALYREF	9606.ENSP00000421592	GO Process	GO:0009893	Positive regulation of metabolic process
ALYREF	9606.ENSP00000421592	GO Process	GO:0009987	Cellular process
ALYREF	9606.ENSP00000421592	GO Process	GO:0010467	Gene expression
ALYREF	9606.ENSP00000421592	GO Process	GO:0010468	Regulation of gene expression
ALYREF	9606.ENSP00000421592	GO Process	GO:0010556	Regulation of macromolecule biosynthetic process
ALYREF	9606.ENSP00000421592	GO Process	GO:0010557	Positive regulation of macromolecule biosynthetic process
ALYREF	9606.ENSP00000421592	GO Process	GO:0010604	Positive regulation of macromolecule metabolic process
ALYREF	9606.ENSP00000421592	GO Process	GO:0015931	Nucleobase-containing compound transport
ALYREF	9606.ENSP00000421592	GO Process	GO:0016070	RNA metabolic process
ALYREF	9606.ENSP00000421592	GO Process	GO:0016071	mRNA metabolic process
ALYREF	9606.ENSP00000421592	GO Process	GO:0019219	Regulation of nucleobase-containing compound metabolic process
ALYREF	9606.ENSP00000421592	GO Process	GO:0019222	Regulation of metabolic process
ALYREF	9606.ENSP00000421592	GO Process	GO:0030154	Cell differentiation
ALYREF	9606.ENSP00000421592	GO Process	GO:0031297	Replication fork processing
ALYREF	9606.ENSP00000421592	GO Process	GO:0031323	Regulation of cellular metabolic process
ALYREF	9606.ENSP00000421592	GO Process	GO:0031325	Positive regulation of cellular metabolic process
ALYREF	9606.ENSP00000421592	GO Process	GO:0031326	Regulation of cellular biosynthetic process
ALYREF	9606.ENSP00000421592	GO Process	GO:0031328	Positive regulation of cellular biosynthetic process
ALYREF	9606.ENSP00000421592	GO Process	GO:0032501	Multicellular organismal process
ALYREF	9606.ENSP00000421592	GO Process	GO:0032502	Developmental process
ALYREF	9606.ENSP00000421592	GO Process	GO:0032784	Regulation of DNA-templated transcription, elongation
ALYREF	9606.ENSP00000421592	GO Process	GO:0032786	Positive regulation of DNA-templated transcription, elongation
ALYREF	9606.ENSP00000421592	GO Process	GO:0033036	Macromolecule localization
ALYREF	9606.ENSP00000421592	GO Process	GO:0034641	Cellular nitrogen compound metabolic process
ALYREF	9606.ENSP00000421592	GO Process	GO:0043170	Macromolecule metabolic process
ALYREF	9606.ENSP00000421592	GO Process	GO:0044237	Cellular metabolic process
ALYREF	9606.ENSP00000421592	GO Process	GO:0044238	Primary metabolic process
ALYREF	9606.ENSP00000421592	GO Process	GO:0044260	Cellular macromolecule metabolic process
ALYREF	9606.ENSP00000421592	GO Process	GO:0044403	Biological process involved in symbiotic interaction
ALYREF	9606.ENSP00000421592	GO Process	GO:0044417	Translocation of molecules into host
ALYREF	9606.ENSP00000421592	GO Process	GO:0044419	Biological process involved in interspecies interaction between organisms
ALYREF	9606.ENSP00000421592	GO Process	GO:0045005	DNA-templated DNA replication maintenance of fidelity
ALYREF	9606.ENSP00000421592	GO Process	GO:0045893	Positive regulation of transcription, DNA-templated
ALYREF	9606.ENSP00000421592	GO Process	GO:0045935	Positive regulation of nucleobase-containing compound metabolic process
ALYREF	9606.ENSP00000421592	GO Process	GO:0046483	Heterocycle metabolic process
ALYREF	9606.ENSP00000421592	GO Process	GO:0046784	Viral mRNA export from host cell nucleus
ALYREF	9606.ENSP00000421592	GO Process	GO:0046907	Intracellular transport
ALYREF	9606.ENSP00000421592	GO Process	GO:0048518	Positive regulation of biological process
ALYREF	9606.ENSP00000421592	GO Process	GO:0048522	Positive regulation of cellular process
ALYREF	9606.ENSP00000421592	GO Process	GO:0048869	Cellular developmental process
ALYREF	9606.ENSP00000421592	GO Process	GO:0050657	Nucleic acid transport
ALYREF	9606.ENSP00000421592	GO Process	GO:0050658	RNA transport
ALYREF	9606.ENSP00000421592	GO Process	GO:0050789	Regulation of biological process
ALYREF	9606.ENSP00000421592	GO Process	GO:0050794	Regulation of cellular process
ALYREF	9606.ENSP00000421592	GO Process	GO:0051028	mRNA transport
ALYREF	9606.ENSP00000421592	GO Process	GO:0051052	Regulation of DNA metabolic process
ALYREF	9606.ENSP00000421592	GO Process	GO:0051168	Nuclear export
ALYREF	9606.ENSP00000421592	GO Process	GO:0051169	Nuclear transport
ALYREF	9606.ENSP00000421592	GO Process	GO:0051171	Regulation of nitrogen compound metabolic process
ALYREF	9606.ENSP00000421592	GO Process	GO:0051173	Positive regulation of nitrogen compound metabolic process
ALYREF	9606.ENSP00000421592	GO Process	GO:0051179	Localization
ALYREF	9606.ENSP00000421592	GO Process	GO:0051234	Establishment of localization
ALYREF	9606.ENSP00000421592	GO Process	GO:0051236	Establishment of RNA localization
ALYREF	9606.ENSP00000421592	GO Process	GO:0051252	Regulation of RNA metabolic process
ALYREF	9606.ENSP00000421592	GO Process	GO:0051254	Positive regulation of RNA metabolic process
ALYREF	9606.ENSP00000421592	GO Process	GO:0051641	Cellular localization
ALYREF	9606.ENSP00000421592	GO Process	GO:0051649	Establishment of localization in cell
ALYREF	9606.ENSP00000421592	GO Process	GO:0051701	Biological process involved in interaction with host
ALYREF	9606.ENSP00000421592	GO Process	GO:0060255	Regulation of macromolecule metabolic process
ALYREF	9606.ENSP00000421592	GO Process	GO:0065007	Biological regulation
ALYREF	9606.ENSP00000421592	GO Process	GO:0071702	Organic substance transport
ALYREF	9606.ENSP00000421592	GO Process	GO:0071704	Organic substance metabolic process
ALYREF	9606.ENSP00000421592	GO Process	GO:0071705	Nitrogen compound transport
ALYREF	9606.ENSP00000421592	GO Process	GO:0080090	Regulation of primary metabolic process
ALYREF	9606.ENSP00000421592	GO Process	GO:0090304	Nucleic acid metabolic process
ALYREF	9606.ENSP00000421592	GO Process	GO:1901360	Organic cyclic compound metabolic process
ALYREF	9606.ENSP00000421592	GO Process	GO:1902680	Positive regulation of RNA biosynthetic process
ALYREF	9606.ENSP00000421592	GO Process	GO:1903506	Regulation of nucleic acid-templated transcription
ALYREF	9606.ENSP00000421592	GO Process	GO:1903508	Positive regulation of nucleic acid-templated transcription
ALYREF	9606.ENSP00000421592	GO Process	GO:2001141	Regulation of RNA biosynthetic process
ALYREF	9606.ENSP00000421592	GO Function	GO:0003676	Nucleic acid binding
ALYREF	9606.ENSP00000421592	GO Function	GO:0003723	RNA binding
ALYREF	9606.ENSP00000421592	GO Function	GO:0003729	mRNA binding
ALYREF	9606.ENSP00000421592	GO Function	GO:0005488	Binding
ALYREF	9606.ENSP00000421592	GO Function	GO:0062153	C5-methylcytidine-containing RNA binding
ALYREF	9606.ENSP00000421592	GO Function	GO:0097159	Organic cyclic compound binding
ALYREF	9606.ENSP00000421592	GO Function	GO:1901363	Heterocyclic compound binding
ALYREF	9606.ENSP00000421592	GO Component	GO:0000346	Transcription export complex
ALYREF	9606.ENSP00000421592	GO Component	GO:0005576	Extracellular region
ALYREF	9606.ENSP00000421592	GO Component	GO:0005615	Extracellular space
ALYREF	9606.ENSP00000421592	GO Component	GO:0005622	Intracellular anatomical structure
ALYREF	9606.ENSP00000421592	GO Component	GO:0005634	Nucleus
ALYREF	9606.ENSP00000421592	GO Component	GO:0005654	Nucleoplasm
ALYREF	9606.ENSP00000421592	GO Component	GO:0005681	Spliceosomal complex
ALYREF	9606.ENSP00000421592	GO Component	GO:0005737	Cytoplasm
ALYREF	9606.ENSP00000421592	GO Component	GO:0005829	Cytosol
ALYREF	9606.ENSP00000421592	GO Component	GO:0016020	Membrane
ALYREF	9606.ENSP00000421592	GO Component	GO:0016604	Nuclear body
ALYREF	9606.ENSP00000421592	GO Component	GO:0016607	Nuclear speck
ALYREF	9606.ENSP00000421592	GO Component	GO:0031974	Membrane-enclosed lumen
ALYREF	9606.ENSP00000421592	GO Component	GO:0031981	Nuclear lumen
ALYREF	9606.ENSP00000421592	GO Component	GO:0031982	Vesicle
ALYREF	9606.ENSP00000421592	GO Component	GO:0032991	Protein-containing complex
ALYREF	9606.ENSP00000421592	GO Component	GO:0043226	Organelle
ALYREF	9606.ENSP00000421592	GO Component	GO:0043227	Membrane-bounded organelle
ALYREF	9606.ENSP00000421592	GO Component	GO:0043229	Intracellular organelle
ALYREF	9606.ENSP00000421592	GO Component	GO:0043230	Extracellular organelle
ALYREF	9606.ENSP00000421592	GO Component	GO:0043231	Intracellular membrane-bounded organelle
ALYREF	9606.ENSP00000421592	GO Component	GO:0043233	Organelle lumen
ALYREF	9606.ENSP00000421592	GO Component	GO:0065010	Extracellular membrane-bounded organelle
ALYREF	9606.ENSP00000421592	GO Component	GO:0070013	Intracellular organelle lumen
ALYREF	9606.ENSP00000421592	GO Component	GO:0070062	Extracellular exosome
ALYREF	9606.ENSP00000421592	GO Component	GO:0071013	Catalytic step 2 spliceosome
ALYREF	9606.ENSP00000421592	GO Component	GO:0110165	Cellular anatomical entity
ALYREF	9606.ENSP00000421592	GO Component	GO:0140513	Nuclear protein-containing complex
ALYREF	9606.ENSP00000421592	GO Component	GO:1902494	Catalytic complex
ALYREF	9606.ENSP00000421592	GO Component	GO:1903561	Extracellular vesicle
ALYREF	9606.ENSP00000421592	GO Component	GO:1990904	Ribonucleoprotein complex
ALYREF	9606.ENSP00000421592	STRING clusters	CL:2579	mRNA transport, and Nucleocytoplasmic carrier activity
ALYREF	9606.ENSP00000421592	STRING clusters	CL:2581	Transport of Mature mRNA derived from an Intron-Containing Transcript, and Nucleocytoplasmic carrier activity
ALYREF	9606.ENSP00000421592	STRING clusters	CL:2582	Transport of Mature mRNA derived from an Intron-Containing Transcript
ALYREF	9606.ENSP00000421592	STRING clusters	CL:2666	Transcription export complex, and snRNA export from nucleus
ALYREF	9606.ENSP00000421592	STRING clusters	CL:2668	Transcription export complex, and mRNA 3-end processing
ALYREF	9606.ENSP00000421592	KEGG	hsa03013	RNA transport
ALYREF	9606.ENSP00000421592	KEGG	hsa03015	mRNA surveillance pathway
ALYREF	9606.ENSP00000421592	KEGG	hsa03040	Spliceosome
ALYREF	9606.ENSP00000421592	KEGG	hsa05014	Amyotrophic lateral sclerosis
ALYREF	9606.ENSP00000421592	KEGG	hsa05168	Herpes simplex virus 1 infection
ALYREF	9606.ENSP00000421592	Reactome	HSA-159227	Transport of the SLBP independent Mature mRNA
ALYREF	9606.ENSP00000421592	Reactome	HSA-159230	Transport of the SLBP Dependant Mature mRNA
ALYREF	9606.ENSP00000421592	Reactome	HSA-159231	Transport of Mature mRNA Derived from an Intronless Transcript
ALYREF	9606.ENSP00000421592	Reactome	HSA-159234	Transport of Mature mRNAs Derived from Intronless Transcripts
ALYREF	9606.ENSP00000421592	Reactome	HSA-159236	Transport of Mature mRNA derived from an Intron-Containing Transcript
ALYREF	9606.ENSP00000421592	Reactome	HSA-72163	mRNA Splicing - Major Pathway
ALYREF	9606.ENSP00000421592	Reactome	HSA-72172	mRNA Splicing
ALYREF	9606.ENSP00000421592	Reactome	HSA-72187	mRNA 3-end processing
ALYREF	9606.ENSP00000421592	Reactome	HSA-72202	Transport of Mature Transcript to Cytoplasm
ALYREF	9606.ENSP00000421592	Reactome	HSA-72203	Processing of Capped Intron-Containing Pre-mRNA
ALYREF	9606.ENSP00000421592	Reactome	HSA-73856	RNA Polymerase II Transcription Termination
ALYREF	9606.ENSP00000421592	Reactome	HSA-73857	RNA Polymerase II Transcription
ALYREF	9606.ENSP00000421592	Reactome	HSA-74160	Gene expression (Transcription)
ALYREF	9606.ENSP00000421592	Reactome	HSA-8953854	Metabolism of RNA
ALYREF	9606.ENSP00000421592	TISSUES	BTO:0000000	Tissues, cell types and enzyme sources
ALYREF	9606.ENSP00000421592	TISSUES	BTO:0000042	Animal
ALYREF	9606.ENSP00000421592	TISSUES	BTO:0000203	Respiratory system
ALYREF	9606.ENSP00000421592	TISSUES	BTO:0000345	Digestive gland
ALYREF	9606.ENSP00000421592	TISSUES	BTO:0000522	Gland
ALYREF	9606.ENSP00000421592	TISSUES	BTO:0000580	Blood cancer cell
ALYREF	9606.ENSP00000421592	TISSUES	BTO:0000759	Liver
ALYREF	9606.ENSP00000421592	TISSUES	BTO:0000763	Lung
ALYREF	9606.ENSP00000421592	TISSUES	BTO:0000785	Lymphoma cell
ALYREF	9606.ENSP00000421592	TISSUES	BTO:0001023	Ovary cancer cell
ALYREF	9606.ENSP00000421592	TISSUES	BTO:0001488	Endocrine gland
ALYREF	9606.ENSP00000421592	TISSUES	BTO:0001489	Whole body
ALYREF	9606.ENSP00000421592	TISSUES	BTO:0001491	Viscus
ALYREF	9606.ENSP00000421592	TISSUES	BTO:0001690	B-cell lymphoma cell
ALYREF	9606.ENSP00000421592	COMPARTMENTS	GOCC:0000346	Transcription export complex
ALYREF	9606.ENSP00000421592	COMPARTMENTS	GOCC:0005576	Extracellular region
ALYREF	9606.ENSP00000421592	COMPARTMENTS	GOCC:0005615	Extracellular space
ALYREF	9606.ENSP00000421592	COMPARTMENTS	GOCC:0005622	Intracellular
ALYREF	9606.ENSP00000421592	COMPARTMENTS	GOCC:0005634	Nucleus
ALYREF	9606.ENSP00000421592	COMPARTMENTS	GOCC:0005654	Nucleoplasm
ALYREF	9606.ENSP00000421592	COMPARTMENTS	GOCC:0005681	Spliceosomal complex
ALYREF	9606.ENSP00000421592	COMPARTMENTS	GOCC:0005737	Cytoplasm
ALYREF	9606.ENSP00000421592	COMPARTMENTS	GOCC:0016604	Nuclear body
ALYREF	9606.ENSP00000421592	COMPARTMENTS	GOCC:0016607	Nuclear speck
ALYREF	9606.ENSP00000421592	COMPARTMENTS	GOCC:0031974	Membrane-enclosed lumen
ALYREF	9606.ENSP00000421592	COMPARTMENTS	GOCC:0031981	Nuclear lumen
ALYREF	9606.ENSP00000421592	COMPARTMENTS	GOCC:0031982	Vesicle
ALYREF	9606.ENSP00000421592	COMPARTMENTS	GOCC:0032991	Protein-containing complex
ALYREF	9606.ENSP00000421592	COMPARTMENTS	GOCC:0043226	Organelle
ALYREF	9606.ENSP00000421592	COMPARTMENTS	GOCC:0043227	Membrane-bounded organelle
ALYREF	9606.ENSP00000421592	COMPARTMENTS	GOCC:0043229	Intracellular organelle
ALYREF	9606.ENSP00000421592	COMPARTMENTS	GOCC:0043230	Extracellular organelle
ALYREF	9606.ENSP00000421592	COMPARTMENTS	GOCC:0043231	Intracellular membrane-bounded organelle
ALYREF	9606.ENSP00000421592	COMPARTMENTS	GOCC:0043233	Organelle lumen
ALYREF	9606.ENSP00000421592	COMPARTMENTS	GOCC:0065010	Extracellular membrane-bounded organelle
ALYREF	9606.ENSP00000421592	COMPARTMENTS	GOCC:0070013	Intracellular organelle lumen
ALYREF	9606.ENSP00000421592	COMPARTMENTS	GOCC:0070062	Extracellular exosome
ALYREF	9606.ENSP00000421592	COMPARTMENTS	GOCC:0071013	Catalytic step 2 spliceosome
ALYREF	9606.ENSP00000421592	COMPARTMENTS	GOCC:0110165	Cellular anatomical entity
ALYREF	9606.ENSP00000421592	COMPARTMENTS	GOCC:1902494	Catalytic complex
ALYREF	9606.ENSP00000421592	COMPARTMENTS	GOCC:1903561	Extracellular vesicle
ALYREF	9606.ENSP00000421592	COMPARTMENTS	GOCC:1990904	Ribonucleoprotein complex
ALYREF	9606.ENSP00000421592	UniProt Keywords	KW-0007	Acetylation
ALYREF	9606.ENSP00000421592	UniProt Keywords	KW-0143	Chaperone
ALYREF	9606.ENSP00000421592	UniProt Keywords	KW-0164	Citrullination
ALYREF	9606.ENSP00000421592	UniProt Keywords	KW-0488	Methylation
ALYREF	9606.ENSP00000421592	UniProt Keywords	KW-0507	mRNA processing
ALYREF	9606.ENSP00000421592	UniProt Keywords	KW-0508	mRNA splicing
ALYREF	9606.ENSP00000421592	UniProt Keywords	KW-0509	mRNA transport
ALYREF	9606.ENSP00000421592	UniProt Keywords	KW-0539	Nucleus
ALYREF	9606.ENSP00000421592	UniProt Keywords	KW-0597	Phosphoprotein
ALYREF	9606.ENSP00000421592	UniProt Keywords	KW-0694	RNA-binding
ALYREF	9606.ENSP00000421592	UniProt Keywords	KW-0747	Spliceosome
ALYREF	9606.ENSP00000421592	UniProt Keywords	KW-0813	Transport
ALYREF	9606.ENSP00000421592	UniProt Keywords	KW-0945	Host-virus interaction
ALYREF	9606.ENSP00000421592	UniProt Keywords	KW-0963	Cytoplasm
ALYREF	9606.ENSP00000421592	InterPro	IPR000504	RNA recognition motif domain
ALYREF	9606.ENSP00000421592	InterPro	IPR012677	Nucleotide-binding alpha-beta plait domain superfamily
ALYREF	9606.ENSP00000421592	InterPro	IPR025715	Chromatin target of PRMT1 protein, C-terminal
ALYREF	9606.ENSP00000421592	InterPro	IPR035979	RNA-binding domain superfamily
ALYREF	9606.ENSP00000421592	SMART	SM00360	RNA recognition motif
ALYREF	9606.ENSP00000421592	SMART	SM01218	C-terminal duplication domain of Friend of PRMT1
AP2A1	9606.ENSP00000351926	GO Process	GO:0006109	Regulation of carbohydrate metabolic process
AP2A1	9606.ENSP00000351926	GO Process	GO:0006810	Transport
AP2A1	9606.ENSP00000351926	GO Process	GO:0006886	Intracellular protein transport
AP2A1	9606.ENSP00000351926	GO Process	GO:0006892	post-Golgi vesicle-mediated transport
AP2A1	9606.ENSP00000351926	GO Process	GO:0006895	Golgi to endosome transport
AP2A1	9606.ENSP00000351926	GO Process	GO:0006897	Endocytosis
AP2A1	9606.ENSP00000351926	GO Process	GO:0006898	Receptor-mediated endocytosis
AP2A1	9606.ENSP00000351926	GO Process	GO:0008104	Protein localization
AP2A1	9606.ENSP00000351926	GO Process	GO:0009889	Regulation of biosynthetic process
AP2A1	9606.ENSP00000351926	GO Process	GO:0009890	Negative regulation of biosynthetic process
AP2A1	9606.ENSP00000351926	GO Process	GO:0009892	Negative regulation of metabolic process
AP2A1	9606.ENSP00000351926	GO Process	GO:0009987	Cellular process
AP2A1	9606.ENSP00000351926	GO Process	GO:0010556	Regulation of macromolecule biosynthetic process
AP2A1	9606.ENSP00000351926	GO Process	GO:0010558	Negative regulation of macromolecule biosynthetic process
AP2A1	9606.ENSP00000351926	GO Process	GO:0010605	Negative regulation of macromolecule metabolic process
AP2A1	9606.ENSP00000351926	GO Process	GO:0015031	Protein transport
AP2A1	9606.ENSP00000351926	GO Process	GO:0016192	Vesicle-mediated transport
AP2A1	9606.ENSP00000351926	GO Process	GO:0016482	Cytosolic transport
AP2A1	9606.ENSP00000351926	GO Process	GO:0019222	Regulation of metabolic process
AP2A1	9606.ENSP00000351926	GO Process	GO:0031503	Protein-containing complex localization
AP2A1	9606.ENSP00000351926	GO Process	GO:0031623	Receptor internalization
AP2A1	9606.ENSP00000351926	GO Process	GO:0032881	Regulation of polysaccharide metabolic process
AP2A1	9606.ENSP00000351926	GO Process	GO:0032885	Regulation of polysaccharide biosynthetic process
AP2A1	9606.ENSP00000351926	GO Process	GO:0033036	Macromolecule localization
AP2A1	9606.ENSP00000351926	GO Process	GO:0043255	Regulation of carbohydrate biosynthetic process
AP2A1	9606.ENSP00000351926	GO Process	GO:0045184	Establishment of protein localization
AP2A1	9606.ENSP00000351926	GO Process	GO:0045912	Negative regulation of carbohydrate metabolic process
AP2A1	9606.ENSP00000351926	GO Process	GO:0046907	Intracellular transport
AP2A1	9606.ENSP00000351926	GO Process	GO:0048193	Golgi vesicle transport
AP2A1	9606.ENSP00000351926	GO Process	GO:0048519	Negative regulation of biological process
AP2A1	9606.ENSP00000351926	GO Process	GO:0050789	Regulation of biological process
AP2A1	9606.ENSP00000351926	GO Process	GO:0051171	Regulation of nitrogen compound metabolic process
AP2A1	9606.ENSP00000351926	GO Process	GO:0051172	Negative regulation of nitrogen compound metabolic process
AP2A1	9606.ENSP00000351926	GO Process	GO:0051179	Localization
AP2A1	9606.ENSP00000351926	GO Process	GO:0051234	Establishment of localization
AP2A1	9606.ENSP00000351926	GO Process	GO:0051641	Cellular localization
AP2A1	9606.ENSP00000351926	GO Process	GO:0051649	Establishment of localization in cell
AP2A1	9606.ENSP00000351926	GO Process	GO:0060255	Regulation of macromolecule metabolic process
AP2A1	9606.ENSP00000351926	GO Process	GO:0065007	Biological regulation
AP2A1	9606.ENSP00000351926	GO Process	GO:0065008	Regulation of biological quality
AP2A1	9606.ENSP00000351926	GO Process	GO:0070727	Cellular macromolecule localization
AP2A1	9606.ENSP00000351926	GO Process	GO:0071702	Organic substance transport
AP2A1	9606.ENSP00000351926	GO Process	GO:0071705	Nitrogen compound transport
AP2A1	9606.ENSP00000351926	GO Process	GO:0072583	Clathrin-dependent endocytosis
AP2A1	9606.ENSP00000351926	GO Process	GO:0080090	Regulation of primary metabolic process
AP2A1	9606.ENSP00000351926	GO Process	GO:0098884	Postsynaptic neurotransmitter receptor internalization
AP2A1	9606.ENSP00000351926	GO Process	GO:0099003	Vesicle-mediated transport in synapse
AP2A1	9606.ENSP00000351926	GO Process	GO:0099072	Regulation of postsynaptic membrane neurotransmitter receptor levels
AP2A1	9606.ENSP00000351926	GO Process	GO:0099590	Neurotransmitter receptor internalization
AP2A1	9606.ENSP00000351926	GO Process	GO:0140239	Postsynaptic endocytosis
AP2A1	9606.ENSP00000351926	GO Process	GO:1900125	Regulation of hyaluronan biosynthetic process
AP2A1	9606.ENSP00000351926	GO Process	GO:1900126	Negative regulation of hyaluronan biosynthetic process
AP2A1	9606.ENSP00000351926	GO Function	GO:0005102	Signaling receptor binding
AP2A1	9606.ENSP00000351926	GO Function	GO:0005488	Binding
AP2A1	9606.ENSP00000351926	GO Function	GO:0005515	Protein binding
AP2A1	9606.ENSP00000351926	GO Function	GO:0019899	Enzyme binding
AP2A1	9606.ENSP00000351926	GO Function	GO:0019900	Kinase binding
AP2A1	9606.ENSP00000351926	GO Function	GO:0019901	Protein kinase binding
AP2A1	9606.ENSP00000351926	GO Function	GO:0030276	Clathrin binding
AP2A1	9606.ENSP00000351926	GO Function	GO:0030674	Protein-macromolecule adaptor activity
AP2A1	9606.ENSP00000351926	GO Function	GO:0035615	Clathrin adaptor activity
AP2A1	9606.ENSP00000351926	GO Function	GO:0050750	Low-density lipoprotein particle receptor binding
AP2A1	9606.ENSP00000351926	GO Function	GO:0060090	Molecular adaptor activity
AP2A1	9606.ENSP00000351926	GO Function	GO:0070325	Lipoprotein particle receptor binding
AP2A1	9606.ENSP00000351926	GO Function	GO:0140312	Cargo adaptor activity
AP2A1	9606.ENSP00000351926	GO Component	GO:0000323	Lytic vacuole
AP2A1	9606.ENSP00000351926	GO Component	GO:0005622	Intracellular anatomical structure
AP2A1	9606.ENSP00000351926	GO Component	GO:0005737	Cytoplasm
AP2A1	9606.ENSP00000351926	GO Component	GO:0005764	Lysosome
AP2A1	9606.ENSP00000351926	GO Component	GO:0005765	Lysosomal membrane
AP2A1	9606.ENSP00000351926	GO Component	GO:0005768	Endosome
AP2A1	9606.ENSP00000351926	GO Component	GO:0005773	Vacuole
AP2A1	9606.ENSP00000351926	GO Component	GO:0005774	Vacuolar membrane
AP2A1	9606.ENSP00000351926	GO Component	GO:0005794	Golgi apparatus
AP2A1	9606.ENSP00000351926	GO Component	GO:0005798	Golgi-associated vesicle
AP2A1	9606.ENSP00000351926	GO Component	GO:0005829	Cytosol
AP2A1	9606.ENSP00000351926	GO Component	GO:0005886	Plasma membrane
AP2A1	9606.ENSP00000351926	GO Component	GO:0005905	Clathrin-coated pit
AP2A1	9606.ENSP00000351926	GO Component	GO:0009898	Cytoplasmic side of plasma membrane
AP2A1	9606.ENSP00000351926	GO Component	GO:0010008	Endosome membrane
AP2A1	9606.ENSP00000351926	GO Component	GO:0012505	Endomembrane system
AP2A1	9606.ENSP00000351926	GO Component	GO:0012506	Vesicle membrane
AP2A1	9606.ENSP00000351926	GO Component	GO:0012510	trans-Golgi network transport vesicle membrane
AP2A1	9606.ENSP00000351926	GO Component	GO:0016020	Membrane
AP2A1	9606.ENSP00000351926	GO Component	GO:0030054	Cell junction
AP2A1	9606.ENSP00000351926	GO Component	GO:0030117	Membrane coat
AP2A1	9606.ENSP00000351926	GO Component	GO:0030118	Clathrin coat
AP2A1	9606.ENSP00000351926	GO Component	GO:0030119	AP-type membrane coat adaptor complex
AP2A1	9606.ENSP00000351926	GO Component	GO:0030120	Vesicle coat
AP2A1	9606.ENSP00000351926	GO Component	GO:0030122	AP-2 adaptor complex
AP2A1	9606.ENSP00000351926	GO Component	GO:0030125	Clathrin vesicle coat
AP2A1	9606.ENSP00000351926	GO Component	GO:0030128	Clathrin coat of endocytic vesicle
AP2A1	9606.ENSP00000351926	GO Component	GO:0030130	Clathrin coat of trans-Golgi network vesicle
AP2A1	9606.ENSP00000351926	GO Component	GO:0030131	Clathrin adaptor complex
AP2A1	9606.ENSP00000351926	GO Component	GO:0030132	Clathrin coat of coated pit
AP2A1	9606.ENSP00000351926	GO Component	GO:0030133	Transport vesicle
AP2A1	9606.ENSP00000351926	GO Component	GO:0030135	Coated vesicle
AP2A1	9606.ENSP00000351926	GO Component	GO:0030136	Clathrin-coated vesicle
AP2A1	9606.ENSP00000351926	GO Component	GO:0030139	Endocytic vesicle
AP2A1	9606.ENSP00000351926	GO Component	GO:0030140	trans-Golgi network transport vesicle
AP2A1	9606.ENSP00000351926	GO Component	GO:0030175	Filopodium
AP2A1	9606.ENSP00000351926	GO Component	GO:0030658	Transport vesicle membrane
AP2A1	9606.ENSP00000351926	GO Component	GO:0030659	Cytoplasmic vesicle membrane
AP2A1	9606.ENSP00000351926	GO Component	GO:0030660	Golgi-associated vesicle membrane
AP2A1	9606.ENSP00000351926	GO Component	GO:0030662	Coated vesicle membrane
AP2A1	9606.ENSP00000351926	GO Component	GO:0030665	Clathrin-coated vesicle membrane
AP2A1	9606.ENSP00000351926	GO Component	GO:0030666	Endocytic vesicle membrane
AP2A1	9606.ENSP00000351926	GO Component	GO:0030669	Clathrin-coated endocytic vesicle membrane
AP2A1	9606.ENSP00000351926	GO Component	GO:0031090	Organelle membrane
AP2A1	9606.ENSP00000351926	GO Component	GO:0031410	Cytoplasmic vesicle
AP2A1	9606.ENSP00000351926	GO Component	GO:0031982	Vesicle
AP2A1	9606.ENSP00000351926	GO Component	GO:0032433	Filopodium tip
AP2A1	9606.ENSP00000351926	GO Component	GO:0032991	Protein-containing complex
AP2A1	9606.ENSP00000351926	GO Component	GO:0036019	Endolysosome
AP2A1	9606.ENSP00000351926	GO Component	GO:0036020	Endolysosome membrane
AP2A1	9606.ENSP00000351926	GO Component	GO:0042995	Cell projection
AP2A1	9606.ENSP00000351926	GO Component	GO:0043226	Organelle
AP2A1	9606.ENSP00000351926	GO Component	GO:0043227	Membrane-bounded organelle
AP2A1	9606.ENSP00000351926	GO Component	GO:0043229	Intracellular organelle
AP2A1	9606.ENSP00000351926	GO Component	GO:0043231	Intracellular membrane-bounded organelle
AP2A1	9606.ENSP00000351926	GO Component	GO:0045202	Synapse
AP2A1	9606.ENSP00000351926	GO Component	GO:0045334	Clathrin-coated endocytic vesicle
AP2A1	9606.ENSP00000351926	GO Component	GO:0048475	Coated membrane
AP2A1	9606.ENSP00000351926	GO Component	GO:0071944	Cell periphery
AP2A1	9606.ENSP00000351926	GO Component	GO:0097708	Intracellular vesicle
AP2A1	9606.ENSP00000351926	GO Component	GO:0098552	Side of membrane
AP2A1	9606.ENSP00000351926	GO Component	GO:0098562	Cytoplasmic side of membrane
AP2A1	9606.ENSP00000351926	GO Component	GO:0098588	Bounding membrane of organelle
AP2A1	9606.ENSP00000351926	GO Component	GO:0098590	Plasma membrane region
AP2A1	9606.ENSP00000351926	GO Component	GO:0098794	Postsynapse
AP2A1	9606.ENSP00000351926	GO Component	GO:0098796	Membrane protein complex
AP2A1	9606.ENSP00000351926	GO Component	GO:0098797	Plasma membrane protein complex
AP2A1	9606.ENSP00000351926	GO Component	GO:0098852	Lytic vacuole membrane
AP2A1	9606.ENSP00000351926	GO Component	GO:0098858	Actin-based cell projection
AP2A1	9606.ENSP00000351926	GO Component	GO:0110165	Cellular anatomical entity
AP2A1	9606.ENSP00000351926	GO Component	GO:0120025	Plasma membrane bounded cell projection
AP2A1	9606.ENSP00000351926	STRING clusters	CL:13766	Mixed, incl. Membrane coat, and Sec7, C-terminal domain superfamily
AP2A1	9606.ENSP00000351926	STRING clusters	CL:13767	Clathrin coat, and Presynaptic endocytosis
AP2A1	9606.ENSP00000351926	STRING clusters	CL:13769	Clathrin coat, and Presynaptic endocytosis
AP2A1	9606.ENSP00000351926	STRING clusters	CL:13770	Clathrin coat, and Presynaptic endocytosis
AP2A1	9606.ENSP00000351926	STRING clusters	CL:13771	Clathrin coat, and Eps15 homology domain
AP2A1	9606.ENSP00000351926	STRING clusters	CL:13773	Clathrin vesicle coat, and Eps15 homology domain
AP2A1	9606.ENSP00000351926	STRING clusters	CL:13775	Clathrin coat of coated pit, and Epsin N-terminal homology (ENTH) domain
AP2A1	9606.ENSP00000351926	STRING clusters	CL:13776	Clathrin coat of coated pit, and Sla2 family
AP2A1	9606.ENSP00000351926	STRING clusters	CL:13780	Nef Mediated CD8 Down-regulation
AP2A1	9606.ENSP00000351926	KEGG	hsa04144	Endocytosis
AP2A1	9606.ENSP00000351926	KEGG	hsa04721	Synaptic vesicle cycle
AP2A1	9606.ENSP00000351926	KEGG	hsa04961	Endocrine and other factor-regulated calcium reabsorption
AP2A1	9606.ENSP00000351926	KEGG	hsa05016	Huntington disease
AP2A1	9606.ENSP00000351926	Reactome	HSA-112314	Neurotransmitter receptors and postsynaptic signal transmission
AP2A1	9606.ENSP00000351926	Reactome	HSA-112315	Transmission across Chemical Synapses
AP2A1	9606.ENSP00000351926	Reactome	HSA-112316	Neuronal System
AP2A1	9606.ENSP00000351926	Reactome	HSA-1266738	Developmental Biology
AP2A1	9606.ENSP00000351926	Reactome	HSA-1280218	Adaptive Immune System
AP2A1	9606.ENSP00000351926	Reactome	HSA-162582	Signal Transduction
AP2A1	9606.ENSP00000351926	Reactome	HSA-162906	HIV Infection
AP2A1	9606.ENSP00000351926	Reactome	HSA-162909	Host Interactions of HIV factors
AP2A1	9606.ENSP00000351926	Reactome	HSA-1643685	Disease
AP2A1	9606.ENSP00000351926	Reactome	HSA-164938	Nef-mediates down modulation of cell surface receptors by recruiting them to clathrin adapters
AP2A1	9606.ENSP00000351926	Reactome	HSA-164952	The role of Nef in HIV-1 replication and disease pathogenesis
AP2A1	9606.ENSP00000351926	Reactome	HSA-166520	Signaling by NTRKs
AP2A1	9606.ENSP00000351926	Reactome	HSA-167590	Nef Mediated CD4 Down-regulation
AP2A1	9606.ENSP00000351926	Reactome	HSA-168256	Immune System
AP2A1	9606.ENSP00000351926	Reactome	HSA-174824	Plasma lipoprotein assembly, remodeling, and clearance
AP2A1	9606.ENSP00000351926	Reactome	HSA-177504	Retrograde neurotrophin signalling
AP2A1	9606.ENSP00000351926	Reactome	HSA-182218	Nef Mediated CD8 Down-regulation
AP2A1	9606.ENSP00000351926	Reactome	HSA-187037	Signaling by NTRK1 (TRKA)
AP2A1	9606.ENSP00000351926	Reactome	HSA-195721	Signaling by WNT
AP2A1	9606.ENSP00000351926	Reactome	HSA-199991	Membrane Trafficking
AP2A1	9606.ENSP00000351926	Reactome	HSA-2132295	MHC class II antigen presentation
AP2A1	9606.ENSP00000351926	Reactome	HSA-2682334	EPH-Ephrin signaling
AP2A1	9606.ENSP00000351926	Reactome	HSA-373760	L1CAM interactions
AP2A1	9606.ENSP00000351926	Reactome	HSA-382551	Transport of small molecules
AP2A1	9606.ENSP00000351926	Reactome	HSA-3858494	Beta-catenin independent WNT signaling
AP2A1	9606.ENSP00000351926	Reactome	HSA-3928665	EPH-ephrin mediated repulsion of cells
AP2A1	9606.ENSP00000351926	Reactome	HSA-399719	Trafficking of AMPA receptors
AP2A1	9606.ENSP00000351926	Reactome	HSA-399721	Glutamate binding, activation of AMPA receptors and synaptic plasticity
AP2A1	9606.ENSP00000351926	Reactome	HSA-4086400	PCP/CE pathway
AP2A1	9606.ENSP00000351926	Reactome	HSA-416993	Trafficking of GluR2-containing AMPA receptors
AP2A1	9606.ENSP00000351926	Reactome	HSA-422475	Axon guidance
AP2A1	9606.ENSP00000351926	Reactome	HSA-437239	Recycling pathway of L1
AP2A1	9606.ENSP00000351926	Reactome	HSA-5099900	WNT5A-dependent internalization of FZD4
AP2A1	9606.ENSP00000351926	Reactome	HSA-5140745	WNT5A-dependent internalization of FZD2, FZD5 and ROR2
AP2A1	9606.ENSP00000351926	Reactome	HSA-5653656	Vesicle-mediated transport
AP2A1	9606.ENSP00000351926	Reactome	HSA-5663205	Infectious disease
AP2A1	9606.ENSP00000351926	Reactome	HSA-8856825	Cargo recognition for clathrin-mediated endocytosis
AP2A1	9606.ENSP00000351926	Reactome	HSA-8856828	Clathrin-mediated endocytosis
AP2A1	9606.ENSP00000351926	Reactome	HSA-8866427	VLDLR internalisation and degradation
AP2A1	9606.ENSP00000351926	Reactome	HSA-8964038	LDL clearance
AP2A1	9606.ENSP00000351926	Reactome	HSA-8964043	Plasma lipoprotein clearance
AP2A1	9606.ENSP00000351926	Reactome	HSA-9006934	Signaling by Receptor Tyrosine Kinases
AP2A1	9606.ENSP00000351926	Reactome	HSA-9675108	Nervous system development
AP2A1	9606.ENSP00000351926	Reactome	HSA-9679191	Potential therapeutics for SARS
AP2A1	9606.ENSP00000351926	Reactome	HSA-9679506	SARS-CoV Infections
AP2A1	9606.ENSP00000351926	WikiPathways	WP2267	Synaptic vesicle pathway
AP2A1	9606.ENSP00000351926	WikiPathways	WP3888	VEGFA-VEGFR2 signaling
AP2A1	9606.ENSP00000351926	WikiPathways	WP4159	GABA receptor signaling
AP2A1	9606.ENSP00000351926	WikiPathways	WP437	EGF/EGFR signaling pathway
AP2A1	9606.ENSP00000351926	WikiPathways	WP4549	Fragile X syndrome
AP2A1	9606.ENSP00000351926	WikiPathways	WP4829	mBDNF and proBDNF regulation of GABA neurotransmission
AP2A1	9606.ENSP00000351926	WikiPathways	WP5323	Fatty Acids and Lipoproteins Transport in Hepatocytes
AP2A1	9606.ENSP00000351926	TISSUES	BTO:0000000	Tissues, cell types and enzyme sources
AP2A1	9606.ENSP00000351926	TISSUES	BTO:0000042	Animal
AP2A1	9606.ENSP00000351926	TISSUES	BTO:0000081	Reproductive system
AP2A1	9606.ENSP00000351926	TISSUES	BTO:0000083	Female reproductive system
AP2A1	9606.ENSP00000351926	TISSUES	BTO:0000522	Gland
AP2A1	9606.ENSP00000351926	TISSUES	BTO:0000887	Muscle
AP2A1	9606.ENSP00000351926	TISSUES	BTO:0001424	Uterus
AP2A1	9606.ENSP00000351926	TISSUES	BTO:0001485	Muscular system
AP2A1	9606.ENSP00000351926	TISSUES	BTO:0001488	Endocrine gland
AP2A1	9606.ENSP00000351926	TISSUES	BTO:0001489	Whole body
AP2A1	9606.ENSP00000351926	TISSUES	BTO:0001491	Viscus
AP2A1	9606.ENSP00000351926	TISSUES	BTO:0003091	Urogenital system
AP2A1	9606.ENSP00000351926	TISSUES	BTO:0003099	Internal female genital organ
AP2A1	9606.ENSP00000351926	COMPARTMENTS	GOCC:0000323	Lytic vacuole
AP2A1	9606.ENSP00000351926	COMPARTMENTS	GOCC:0005622	Intracellular
AP2A1	9606.ENSP00000351926	COMPARTMENTS	GOCC:0005737	Cytoplasm
AP2A1	9606.ENSP00000351926	COMPARTMENTS	GOCC:0005764	Lysosome
AP2A1	9606.ENSP00000351926	COMPARTMENTS	GOCC:0005765	Lysosomal membrane
AP2A1	9606.ENSP00000351926	COMPARTMENTS	GOCC:0005768	Endosome
AP2A1	9606.ENSP00000351926	COMPARTMENTS	GOCC:0005773	Vacuole
AP2A1	9606.ENSP00000351926	COMPARTMENTS	GOCC:0005774	Vacuolar membrane
AP2A1	9606.ENSP00000351926	COMPARTMENTS	GOCC:0005794	Golgi apparatus
AP2A1	9606.ENSP00000351926	COMPARTMENTS	GOCC:0005798	Golgi-associated vesicle
AP2A1	9606.ENSP00000351926	COMPARTMENTS	GOCC:0005886	Plasma membrane
AP2A1	9606.ENSP00000351926	COMPARTMENTS	GOCC:0005905	Clathrin-coated pit
AP2A1	9606.ENSP00000351926	COMPARTMENTS	GOCC:0010008	Endosome membrane
AP2A1	9606.ENSP00000351926	COMPARTMENTS	GOCC:0012505	Endomembrane system
AP2A1	9606.ENSP00000351926	COMPARTMENTS	GOCC:0012506	Vesicle membrane
AP2A1	9606.ENSP00000351926	COMPARTMENTS	GOCC:0012510	trans-Golgi network transport vesicle membrane
AP2A1	9606.ENSP00000351926	COMPARTMENTS	GOCC:0016020	Membrane
AP2A1	9606.ENSP00000351926	COMPARTMENTS	GOCC:0030117	Membrane coat
AP2A1	9606.ENSP00000351926	COMPARTMENTS	GOCC:0030118	Clathrin coat
AP2A1	9606.ENSP00000351926	COMPARTMENTS	GOCC:0030119	AP-type membrane coat adaptor complex
AP2A1	9606.ENSP00000351926	COMPARTMENTS	GOCC:0030120	Vesicle coat
AP2A1	9606.ENSP00000351926	COMPARTMENTS	GOCC:0030122	AP-2 adaptor complex
AP2A1	9606.ENSP00000351926	COMPARTMENTS	GOCC:0030125	Clathrin vesicle coat
AP2A1	9606.ENSP00000351926	COMPARTMENTS	GOCC:0030128	Clathrin coat of endocytic vesicle
AP2A1	9606.ENSP00000351926	COMPARTMENTS	GOCC:0030130	Clathrin coat of trans-Golgi network vesicle
AP2A1	9606.ENSP00000351926	COMPARTMENTS	GOCC:0030131	Clathrin adaptor complex
AP2A1	9606.ENSP00000351926	COMPARTMENTS	GOCC:0030132	Clathrin coat of coated pit
AP2A1	9606.ENSP00000351926	COMPARTMENTS	GOCC:0030133	Transport vesicle
AP2A1	9606.ENSP00000351926	COMPARTMENTS	GOCC:0030135	Coated vesicle
AP2A1	9606.ENSP00000351926	COMPARTMENTS	GOCC:0030136	Clathrin-coated vesicle
AP2A1	9606.ENSP00000351926	COMPARTMENTS	GOCC:0030139	Endocytic vesicle
AP2A1	9606.ENSP00000351926	COMPARTMENTS	GOCC:0030140	trans-Golgi network transport vesicle
AP2A1	9606.ENSP00000351926	COMPARTMENTS	GOCC:0030658	Transport vesicle membrane
AP2A1	9606.ENSP00000351926	COMPARTMENTS	GOCC:0030659	Cytoplasmic vesicle membrane
AP2A1	9606.ENSP00000351926	COMPARTMENTS	GOCC:0030660	Golgi-associated vesicle membrane
AP2A1	9606.ENSP00000351926	COMPARTMENTS	GOCC:0030662	Coated vesicle membrane
AP2A1	9606.ENSP00000351926	COMPARTMENTS	GOCC:0030665	Clathrin-coated vesicle membrane
AP2A1	9606.ENSP00000351926	COMPARTMENTS	GOCC:0030666	Endocytic vesicle membrane
AP2A1	9606.ENSP00000351926	COMPARTMENTS	GOCC:0030669	Clathrin-coated endocytic vesicle membrane
AP2A1	9606.ENSP00000351926	COMPARTMENTS	GOCC:0031090	Organelle membrane
AP2A1	9606.ENSP00000351926	COMPARTMENTS	GOCC:0031410	Cytoplasmic vesicle
AP2A1	9606.ENSP00000351926	COMPARTMENTS	GOCC:0031982	Vesicle
AP2A1	9606.ENSP00000351926	COMPARTMENTS	GOCC:0032991	Protein-containing complex
AP2A1	9606.ENSP00000351926	COMPARTMENTS	GOCC:0036019	Endolysosome
AP2A1	9606.ENSP00000351926	COMPARTMENTS	GOCC:0036020	Endolysosome membrane
AP2A1	9606.ENSP00000351926	COMPARTMENTS	GOCC:0043226	Organelle
AP2A1	9606.ENSP00000351926	COMPARTMENTS	GOCC:0043227	Membrane-bounded organelle
AP2A1	9606.ENSP00000351926	COMPARTMENTS	GOCC:0043229	Intracellular organelle
AP2A1	9606.ENSP00000351926	COMPARTMENTS	GOCC:0043231	Intracellular membrane-bounded organelle
AP2A1	9606.ENSP00000351926	COMPARTMENTS	GOCC:0045334	Clathrin-coated endocytic vesicle
AP2A1	9606.ENSP00000351926	COMPARTMENTS	GOCC:0048475	Coated membrane
AP2A1	9606.ENSP00000351926	COMPARTMENTS	GOCC:0071944	Cell periphery
AP2A1	9606.ENSP00000351926	COMPARTMENTS	GOCC:0097708	Intracellular vesicle
AP2A1	9606.ENSP00000351926	COMPARTMENTS	GOCC:0098588	Bounding membrane of organelle
AP2A1	9606.ENSP00000351926	COMPARTMENTS	GOCC:0098590	Plasma membrane region
AP2A1	9606.ENSP00000351926	COMPARTMENTS	GOCC:0098796	Membrane protein complex
AP2A1	9606.ENSP00000351926	COMPARTMENTS	GOCC:0098797	Plasma membrane protein complex
AP2A1	9606.ENSP00000351926	COMPARTMENTS	GOCC:0098852	Lytic vacuole membrane
AP2A1	9606.ENSP00000351926	COMPARTMENTS	GOCC:0110165	Cellular anatomical entity
AP2A1	9606.ENSP00000351926	Monarch	EFO:0003925	Cognition
AP2A1	9606.ENSP00000351926	Monarch	EFO:0004306	Erythrocyte indices
AP2A1	9606.ENSP00000351926	Monarch	EFO:0004323	Mental process
AP2A1	9606.ENSP00000351926	Monarch	EFO:0004503	Hematological measurement
AP2A1	9606.ENSP00000351926	Monarch	EFO:0004527	Mean corpuscular hemoglobin
AP2A1	9606.ENSP00000351926	Monarch	EFO:0004875	Mathematical ability
AP2A1	9606.ENSP00000351926	Monarch	EFO:0005047	Erythrocyte measurement
AP2A1	9606.ENSP00000351926	UniProt Keywords	KW-0025	Alternative splicing
AP2A1	9606.ENSP00000351926	UniProt Keywords	KW-0168	Coated pit
AP2A1	9606.ENSP00000351926	UniProt Keywords	KW-0254	Endocytosis
AP2A1	9606.ENSP00000351926	UniProt Keywords	KW-0472	Membrane
AP2A1	9606.ENSP00000351926	UniProt Keywords	KW-0597	Phosphoprotein
AP2A1	9606.ENSP00000351926	UniProt Keywords	KW-0653	Protein transport
AP2A1	9606.ENSP00000351926	UniProt Keywords	KW-0813	Transport
AP2A1	9606.ENSP00000351926	UniProt Keywords	KW-1003	Cell membrane
AP2A1	9606.ENSP00000351926	Pfam	PF01602	Adaptin N terminal region
AP2A1	9606.ENSP00000351926	Pfam	PF02296	Alpha adaptin AP2, C-terminal domain
AP2A1	9606.ENSP00000351926	InterPro	IPR002553	Clathrin/coatomer adaptor, adaptin-like, N-terminal
AP2A1	9606.ENSP00000351926	InterPro	IPR003164	Clathrin adaptor, alpha-adaptin, appendage, C-terminal subdomain
AP2A1	9606.ENSP00000351926	InterPro	IPR008152	Clathrin adaptor, alpha/beta/gamma-adaptin, appendage, Ig-like subdomain
AP2A1	9606.ENSP00000351926	InterPro	IPR009028	Coatomer/calthrin adaptor appendage, C-terminal subdomain
AP2A1	9606.ENSP00000351926	InterPro	IPR011989	Armadillo-like helical
AP2A1	9606.ENSP00000351926	InterPro	IPR012295	TBP domain superfamily
AP2A1	9606.ENSP00000351926	InterPro	IPR013041	Clathrin adaptor, appendage, Ig-like subdomain superfamily
AP2A1	9606.ENSP00000351926	InterPro	IPR016024	Armadillo-type fold
AP2A1	9606.ENSP00000351926	InterPro	IPR017104	Adaptor protein complex AP-2, alpha subunit
AP2A1	9606.ENSP00000351926	SMART	SM00809	Adaptin C-terminal domain
ATG7	9606.ENSP00000346437	GO Process	GO:0000045	Autophagosome assembly
ATG7	9606.ENSP00000346437	GO Process	GO:0000422	Autophagy of mitochondrion
ATG7	9606.ENSP00000346437	GO Process	GO:0006497	Protein lipidation
ATG7	9606.ENSP00000346437	GO Process	GO:0006501	C-terminal protein lipidation
ATG7	9606.ENSP00000346437	GO Process	GO:0006807	Nitrogen compound metabolic process
ATG7	9606.ENSP00000346437	GO Process	GO:0006810	Transport
ATG7	9606.ENSP00000346437	GO Process	GO:0006914	Autophagy
ATG7	9606.ENSP00000346437	GO Process	GO:0006950	Response to stress
ATG7	9606.ENSP00000346437	GO Process	GO:0006952	Defense response
ATG7	9606.ENSP00000346437	GO Process	GO:0006995	Cellular response to nitrogen starvation
ATG7	9606.ENSP00000346437	GO Process	GO:0006996	Organelle organization
ATG7	9606.ENSP00000346437	GO Process	GO:0007005	Mitochondrion organization
ATG7	9606.ENSP00000346437	GO Process	GO:0007033	Vacuole organization
ATG7	9606.ENSP00000346437	GO Process	GO:0007154	Cell communication
ATG7	9606.ENSP00000346437	GO Process	GO:0008104	Protein localization
ATG7	9606.ENSP00000346437	GO Process	GO:0008152	Metabolic process
ATG7	9606.ENSP00000346437	GO Process	GO:0009056	Catabolic process
ATG7	9606.ENSP00000346437	GO Process	GO:0009058	Biosynthetic process
ATG7	9606.ENSP00000346437	GO Process	GO:0009059	Macromolecule biosynthetic process
ATG7	9606.ENSP00000346437	GO Process	GO:0009267	Cellular response to starvation
ATG7	9606.ENSP00000346437	GO Process	GO:0009605	Response to external stimulus
ATG7	9606.ENSP00000346437	GO Process	GO:0009607	Response to biotic stimulus
ATG7	9606.ENSP00000346437	GO Process	GO:0009615	Response to virus
ATG7	9606.ENSP00000346437	GO Process	GO:0009628	Response to abiotic stimulus
ATG7	9606.ENSP00000346437	GO Process	GO:0009892	Negative regulation of metabolic process
ATG7	9606.ENSP00000346437	GO Process	GO:0009893	Positive regulation of metabolic process
ATG7	9606.ENSP00000346437	GO Process	GO:0009894	Regulation of catabolic process
ATG7	9606.ENSP00000346437	GO Process	GO:0009895	Negative regulation of catabolic process
ATG7	9606.ENSP00000346437	GO Process	GO:0009896	Positive regulation of catabolic process
ATG7	9606.ENSP00000346437	GO Process	GO:0009987	Cellular process
ATG7	9606.ENSP00000346437	GO Process	GO:0009991	Response to extracellular stimulus
ATG7	9606.ENSP00000346437	GO Process	GO:0010506	Regulation of autophagy
ATG7	9606.ENSP00000346437	GO Process	GO:0010507	Negative regulation of autophagy
ATG7	9606.ENSP00000346437	GO Process	GO:0010604	Positive regulation of macromolecule metabolic process
ATG7	9606.ENSP00000346437	GO Process	GO:0010941	Regulation of cell death
ATG7	9606.ENSP00000346437	GO Process	GO:0010942	Positive regulation of cell death
ATG7	9606.ENSP00000346437	GO Process	GO:0015031	Protein transport
ATG7	9606.ENSP00000346437	GO Process	GO:0016032	Viral process
ATG7	9606.ENSP00000346437	GO Process	GO:0016043	Cellular component organization
ATG7	9606.ENSP00000346437	GO Process	GO:0016236	Macroautophagy
ATG7	9606.ENSP00000346437	GO Process	GO:0016237	Lysosomal microautophagy
ATG7	9606.ENSP00000346437	GO Process	GO:0018410	C-terminal protein amino acid modification
ATG7	9606.ENSP00000346437	GO Process	GO:0019048	Modulation by virus of host process
ATG7	9606.ENSP00000346437	GO Process	GO:0019054	Modulation by virus of host cellular process
ATG7	9606.ENSP00000346437	GO Process	GO:0019222	Regulation of metabolic process
ATG7	9606.ENSP00000346437	GO Process	GO:0019538	Protein metabolic process
ATG7	9606.ENSP00000346437	GO Process	GO:0022411	Cellular component disassembly
ATG7	9606.ENSP00000346437	GO Process	GO:0022607	Cellular component assembly
ATG7	9606.ENSP00000346437	GO Process	GO:0031323	Regulation of cellular metabolic process
ATG7	9606.ENSP00000346437	GO Process	GO:0031324	Negative regulation of cellular metabolic process
ATG7	9606.ENSP00000346437	GO Process	GO:0031329	Regulation of cellular catabolic process
ATG7	9606.ENSP00000346437	GO Process	GO:0031330	Negative regulation of cellular catabolic process
ATG7	9606.ENSP00000346437	GO Process	GO:0031399	Regulation of protein modification process
ATG7	9606.ENSP00000346437	GO Process	GO:0031401	Positive regulation of protein modification process
ATG7	9606.ENSP00000346437	GO Process	GO:0031667	Response to nutrient levels
ATG7	9606.ENSP00000346437	GO Process	GO:0031668	Cellular response to extracellular stimulus
ATG7	9606.ENSP00000346437	GO Process	GO:0031669	Cellular response to nutrient levels
ATG7	9606.ENSP00000346437	GO Process	GO:0032446	Protein modification by small protein conjugation
ATG7	9606.ENSP00000346437	GO Process	GO:0033036	Macromolecule localization
ATG7	9606.ENSP00000346437	GO Process	GO:0033554	Cellular response to stress
ATG7	9606.ENSP00000346437	GO Process	GO:0034645	Cellular macromolecule biosynthetic process
ATG7	9606.ENSP00000346437	GO Process	GO:0034727	Piecemeal microautophagy of the nucleus
ATG7	9606.ENSP00000346437	GO Process	GO:0035821	Modulation of process of another organism
ATG7	9606.ENSP00000346437	GO Process	GO:0036211	Protein modification process
ATG7	9606.ENSP00000346437	GO Process	GO:0036295	Cellular response to increased oxygen levels
ATG7	9606.ENSP00000346437	GO Process	GO:0036296	Response to increased oxygen levels
ATG7	9606.ENSP00000346437	GO Process	GO:0039519	Modulation by virus of host autophagy
ATG7	9606.ENSP00000346437	GO Process	GO:0039521	Suppression by virus of host autophagy
ATG7	9606.ENSP00000346437	GO Process	GO:0042157	Lipoprotein metabolic process
ATG7	9606.ENSP00000346437	GO Process	GO:0042158	Lipoprotein biosynthetic process
ATG7	9606.ENSP00000346437	GO Process	GO:0042176	Regulation of protein catabolic process
ATG7	9606.ENSP00000346437	GO Process	GO:0042221	Response to chemical
ATG7	9606.ENSP00000346437	GO Process	GO:0042594	Response to starvation
ATG7	9606.ENSP00000346437	GO Process	GO:0042752	Regulation of circadian rhythm
ATG7	9606.ENSP00000346437	GO Process	GO:0042981	Regulation of apoptotic process
ATG7	9606.ENSP00000346437	GO Process	GO:0043065	Positive regulation of apoptotic process
ATG7	9606.ENSP00000346437	GO Process	GO:0043067	Regulation of programmed cell death
ATG7	9606.ENSP00000346437	GO Process	GO:0043068	Positive regulation of programmed cell death
ATG7	9606.ENSP00000346437	GO Process	GO:0043170	Macromolecule metabolic process
ATG7	9606.ENSP00000346437	GO Process	GO:0043207	Response to external biotic stimulus
ATG7	9606.ENSP00000346437	GO Process	GO:0043412	Macromolecule modification
ATG7	9606.ENSP00000346437	GO Process	GO:0043562	Cellular response to nitrogen levels
ATG7	9606.ENSP00000346437	GO Process	GO:0043687	Post-translational protein modification
ATG7	9606.ENSP00000346437	GO Process	GO:0044003	Modulation by symbiont of host process
ATG7	9606.ENSP00000346437	GO Process	GO:0044068	Modulation by symbiont of host cellular process
ATG7	9606.ENSP00000346437	GO Process	GO:0044085	Cellular component biogenesis
ATG7	9606.ENSP00000346437	GO Process	GO:0044237	Cellular metabolic process
ATG7	9606.ENSP00000346437	GO Process	GO:0044238	Primary metabolic process
ATG7	9606.ENSP00000346437	GO Process	GO:0044248	Cellular catabolic process
ATG7	9606.ENSP00000346437	GO Process	GO:0044249	Cellular biosynthetic process
ATG7	9606.ENSP00000346437	GO Process	GO:0044260	Cellular macromolecule metabolic process
ATG7	9606.ENSP00000346437	GO Process	GO:0044403	Biological process involved in symbiotic interaction
ATG7	9606.ENSP00000346437	GO Process	GO:0044419	Biological process involved in interspecies interaction between organisms
ATG7	9606.ENSP00000346437	GO Process	GO:0044804	Autophagy of nucleus
ATG7	9606.ENSP00000346437	GO Process	GO:0044805	Late nucleophagy
ATG7	9606.ENSP00000346437	GO Process	GO:0045184	Establishment of protein localization
ATG7	9606.ENSP00000346437	GO Process	GO:0045732	Positive regulation of protein catabolic process
ATG7	9606.ENSP00000346437	GO Process	GO:0048511	Rhythmic process
ATG7	9606.ENSP00000346437	GO Process	GO:0048518	Positive regulation of biological process
ATG7	9606.ENSP00000346437	GO Process	GO:0048519	Negative regulation of biological process
ATG7	9606.ENSP00000346437	GO Process	GO:0048522	Positive regulation of cellular process
ATG7	9606.ENSP00000346437	GO Process	GO:0048523	Negative regulation of cellular process
ATG7	9606.ENSP00000346437	GO Process	GO:0050789	Regulation of biological process
ATG7	9606.ENSP00000346437	GO Process	GO:0050794	Regulation of cellular process
ATG7	9606.ENSP00000346437	GO Process	GO:0050896	Response to stimulus
ATG7	9606.ENSP00000346437	GO Process	GO:0051171	Regulation of nitrogen compound metabolic process
ATG7	9606.ENSP00000346437	GO Process	GO:0051173	Positive regulation of nitrogen compound metabolic process
ATG7	9606.ENSP00000346437	GO Process	GO:0051179	Localization
ATG7	9606.ENSP00000346437	GO Process	GO:0051234	Establishment of localization
ATG7	9606.ENSP00000346437	GO Process	GO:0051246	Regulation of protein metabolic process
ATG7	9606.ENSP00000346437	GO Process	GO:0051247	Positive regulation of protein metabolic process
ATG7	9606.ENSP00000346437	GO Process	GO:0051607	Defense response to virus
ATG7	9606.ENSP00000346437	GO Process	GO:0051641	Cellular localization
ATG7	9606.ENSP00000346437	GO Process	GO:0051701	Biological process involved in interaction with host
ATG7	9606.ENSP00000346437	GO Process	GO:0051707	Response to other organism
ATG7	9606.ENSP00000346437	GO Process	GO:0051716	Cellular response to stimulus
ATG7	9606.ENSP00000346437	GO Process	GO:0052040	Modulation by symbiont of host programmed cell death
ATG7	9606.ENSP00000346437	GO Process	GO:0055093	Response to hyperoxia
ATG7	9606.ENSP00000346437	GO Process	GO:0060255	Regulation of macromolecule metabolic process
ATG7	9606.ENSP00000346437	GO Process	GO:0061726	Mitochondrion disassembly
ATG7	9606.ENSP00000346437	GO Process	GO:0061919	Process utilizing autophagic mechanism
ATG7	9606.ENSP00000346437	GO Process	GO:0062197	Cellular response to chemical stress
ATG7	9606.ENSP00000346437	GO Process	GO:0065007	Biological regulation
ATG7	9606.ENSP00000346437	GO Process	GO:0070482	Response to oxygen levels
ATG7	9606.ENSP00000346437	GO Process	GO:0070647	Protein modification by small protein conjugation or removal
ATG7	9606.ENSP00000346437	GO Process	GO:0070727	Cellular macromolecule localization
ATG7	9606.ENSP00000346437	GO Process	GO:0070887	Cellular response to chemical stimulus
ATG7	9606.ENSP00000346437	GO Process	GO:0070925	Organelle assembly
ATG7	9606.ENSP00000346437	GO Process	GO:0071453	Cellular response to oxygen levels
ATG7	9606.ENSP00000346437	GO Process	GO:0071455	Cellular response to hyperoxia
ATG7	9606.ENSP00000346437	GO Process	GO:0071496	Cellular response to external stimulus
ATG7	9606.ENSP00000346437	GO Process	GO:0071702	Organic substance transport
ATG7	9606.ENSP00000346437	GO Process	GO:0071704	Organic substance metabolic process
ATG7	9606.ENSP00000346437	GO Process	GO:0071705	Nitrogen compound transport
ATG7	9606.ENSP00000346437	GO Process	GO:0071840	Cellular component organization or biogenesis
ATG7	9606.ENSP00000346437	GO Process	GO:0075071	Modulation by symbiont of host autophagy
ATG7	9606.ENSP00000346437	GO Process	GO:0080090	Regulation of primary metabolic process
ATG7	9606.ENSP00000346437	GO Process	GO:0098542	Defense response to other organism
ATG7	9606.ENSP00000346437	GO Process	GO:0140321	Negative regulation by symbiont of host autophagy
ATG7	9606.ENSP00000346437	GO Process	GO:0140546	Defense response to symbiont
ATG7	9606.ENSP00000346437	GO Process	GO:1901564	Organonitrogen compound metabolic process
ATG7	9606.ENSP00000346437	GO Process	GO:1901566	Organonitrogen compound biosynthetic process
ATG7	9606.ENSP00000346437	GO Process	GO:1901576	Organic substance biosynthetic process
ATG7	9606.ENSP00000346437	GO Process	GO:1903008	Organelle disassembly
ATG7	9606.ENSP00000346437	GO Process	GO:1904092	Regulation of autophagic cell death
ATG7	9606.ENSP00000346437	GO Process	GO:1905037	Autophagosome organization
ATG7	9606.ENSP00000346437	GO Function	GO:0003824	Catalytic activity
ATG7	9606.ENSP00000346437	GO Function	GO:0005488	Binding
ATG7	9606.ENSP00000346437	GO Function	GO:0005515	Protein binding
ATG7	9606.ENSP00000346437	GO Function	GO:0008641	Ubiquitin-like modifier activating enzyme activity
ATG7	9606.ENSP00000346437	GO Function	GO:0016874	Ligase activity
ATG7	9606.ENSP00000346437	GO Function	GO:0016877	Ligase activity, forming carbon-sulfur bonds
ATG7	9606.ENSP00000346437	GO Function	GO:0019778	Atg12 activating enzyme activity
ATG7	9606.ENSP00000346437	GO Function	GO:0019779	Atg8 activating enzyme activity
ATG7	9606.ENSP00000346437	GO Function	GO:0042802	Identical protein binding
ATG7	9606.ENSP00000346437	GO Function	GO:0042803	Protein homodimerization activity
ATG7	9606.ENSP00000346437	GO Function	GO:0046983	Protein dimerization activity
ATG7	9606.ENSP00000346437	GO Function	GO:0140096	Catalytic activity, acting on a protein
ATG7	9606.ENSP00000346437	GO Component	GO:0000407	Phagophore assembly site
ATG7	9606.ENSP00000346437	GO Component	GO:0005576	Extracellular region
ATG7	9606.ENSP00000346437	GO Component	GO:0005622	Intracellular anatomical structure
ATG7	9606.ENSP00000346437	GO Component	GO:0005737	Cytoplasm
ATG7	9606.ENSP00000346437	GO Component	GO:0005829	Cytosol
ATG7	9606.ENSP00000346437	GO Component	GO:0005856	Cytoskeleton
ATG7	9606.ENSP00000346437	GO Component	GO:0005929	Cilium
ATG7	9606.ENSP00000346437	GO Component	GO:0005930	Axoneme
ATG7	9606.ENSP00000346437	GO Component	GO:0012505	Endomembrane system
ATG7	9606.ENSP00000346437	GO Component	GO:0030141	Secretory granule
ATG7	9606.ENSP00000346437	GO Component	GO:0031410	Cytoplasmic vesicle
ATG7	9606.ENSP00000346437	GO Component	GO:0031974	Membrane-enclosed lumen
ATG7	9606.ENSP00000346437	GO Component	GO:0031982	Vesicle
ATG7	9606.ENSP00000346437	GO Component	GO:0031983	Vesicle lumen
ATG7	9606.ENSP00000346437	GO Component	GO:0032838	Plasma membrane bounded cell projection cytoplasm
ATG7	9606.ENSP00000346437	GO Component	GO:0034774	Secretory granule lumen
ATG7	9606.ENSP00000346437	GO Component	GO:0042995	Cell projection
ATG7	9606.ENSP00000346437	GO Component	GO:0043226	Organelle
ATG7	9606.ENSP00000346437	GO Component	GO:0043227	Membrane-bounded organelle
ATG7	9606.ENSP00000346437	GO Component	GO:0043228	Non-membrane-bounded organelle
ATG7	9606.ENSP00000346437	GO Component	GO:0043229	Intracellular organelle
ATG7	9606.ENSP00000346437	GO Component	GO:0043231	Intracellular membrane-bounded organelle
ATG7	9606.ENSP00000346437	GO Component	GO:0043232	Intracellular non-membrane-bounded organelle
ATG7	9606.ENSP00000346437	GO Component	GO:0043233	Organelle lumen
ATG7	9606.ENSP00000346437	GO Component	GO:0060205	Cytoplasmic vesicle lumen
ATG7	9606.ENSP00000346437	GO Component	GO:0070013	Intracellular organelle lumen
ATG7	9606.ENSP00000346437	GO Component	GO:0097014	Ciliary plasm
ATG7	9606.ENSP00000346437	GO Component	GO:0097708	Intracellular vesicle
ATG7	9606.ENSP00000346437	GO Component	GO:0099503	Secretory vesicle
ATG7	9606.ENSP00000346437	GO Component	GO:0099568	Cytoplasmic region
ATG7	9606.ENSP00000346437	GO Component	GO:0101002	ficolin-1-rich granule
ATG7	9606.ENSP00000346437	GO Component	GO:0110165	Cellular anatomical entity
ATG7	9606.ENSP00000346437	GO Component	GO:0120025	Plasma membrane bounded cell projection
ATG7	9606.ENSP00000346437	GO Component	GO:1904813	ficolin-1-rich granule lumen
ATG7	9606.ENSP00000346437	STRING clusters	CL:14304	Mixed, incl. Autophagy, and Hereditary spastic paraplegia
ATG7	9606.ENSP00000346437	STRING clusters	CL:14305	Autophagy, and Parkinson disease
ATG7	9606.ENSP00000346437	STRING clusters	CL:14306	Autophagy, and Parkinson disease
ATG7	9606.ENSP00000346437	STRING clusters	CL:14309	Autophagy - other, and Autophagosome membrane
ATG7	9606.ENSP00000346437	STRING clusters	CL:14310	Autophagy - other, and Autophagosome membrane
ATG7	9606.ENSP00000346437	STRING clusters	CL:14312	Autophagy - other, and Mitochondrion disassembly
ATG7	9606.ENSP00000346437	STRING clusters	CL:14314	Autophagy - other, and Mitochondrion disassembly
ATG7	9606.ENSP00000346437	STRING clusters	CL:14316	Mixed, incl. Host-pathogen interaction of human coronaviruses - autophagy, and Cellular response to nitrogen levels
[truncated: 32,927 more rows]
